# Supplementary material for: Long-term evolution of preferences for conservation projects in the Seto Inland Sea, Japan: a comprehensive analytic framework
Source: PeerJ. 2018 Jul 24;6:e5366. doi: 10.7717/peerj.5366 (PMC6063218; doi:10.7717/peerj.5366)
Supplement: Supplemental Information 2 [file peerj-06-5366-s002.zip]

Archive with 17 entries (17 files):
- raw data for review/protest response analysis.xlsx
- raw data for review/q4ac_l 1998 project1 coastal.txt
- raw data for review/q4anc_l 1998 project1 noncoastal.txt
- raw data for review/q4b_wop_c_l 1998 project1 coastal noincome.txt
- raw data for review/q4bc_l 1998 project2 coastal.txt
- raw data for review/q4bnc_l 1998 project2 noncoastal.txt
- raw data for review/q4cc_l 1998 project3 coastal.txt
- raw data for review/q4cnc_l 1998 project3 noncoastal.txt
- raw data for review/q5_wop_c_l 2015 project1 coastal noincome.txt
- raw data for review/q5c_l 2015 project1 coastal.txt
- raw data for review/q5nc_l 2015 project1 noncoastal.txt
- raw data for review/q6_wop_c_l 2015 project2 coastal noincome.txt
- raw data for review/q6c_l 2015 project2 coastal.txt
- raw data for review/q6nc_l 2015 project2 noncoastal.txt
- raw data for review/q7_wop_c_l project3 coastal noincome.txt
- raw data for review/q7c_l 2015 project3 coastal.txt
- raw data for review/q7nc_l 2015 project3 noncoastal.txt
