# Supplementary material for: Long-term evolution of preferences for conservation projects in the Seto Inland Sea, Japan: a comprehensive analytic framework
Source: PeerJ. 2018 Jul 24;6:e5366. doi: 10.7717/peerj.5366 (PMC6063218; doi:10.7717/peerj.5366)
Supplement: Supplemental Information 2 [file peerj-06-5366-s002.zip › raw data for review/protest response analysis.xlsx]

## Sheet: data
id	id1998	id2015	year	coastal_dum	yn1	yn2	yn3	no11	no12	no13	no14	no15	no16	no17	no18	protest1with	no21	no22	no23	no24	no25	no26	no27	no28	protest2with	no31	no32	no33	no34	no35	no36	no37	no38	protest3with	income	ktrust	klaw	kmud	kseag	kecol	ktrust_dum	klaw_dum	kmud_dum	kseag_dum	kecol_dum	protestoverall	gender	age	job
1_1998	1		1998	1	2	2	1	1	0	0	0	0	0	0	0	0	1	0	0	0	0	0	0	0	0	0	0	0	0	0	0	0	0	0	10	1	1	1	1	1	1	1	1	1	1	0	1	4	2
2_1998	2		1998	0	1	1	1	0	0	0	0	0	0	0	0	0	0	0	0	0	0	0	0	0	0	0	0	0	0	0	0	0	0	0	15	1	1	1	3	1	1	1	1	0	1	0	1	4	1
3_1998	3		1998	1	1	2	1	0	0	0	0	0	0	0	0	0	1	0	0	0	0	0	0	0	0	0	0	0	0	0	0	0	0	0	10	1	1	1	1	1	1	1	1	1	1	0	1	3	1
4_1998	4		1998	0	2	1	2	1	0	0	0	0	0	0	0	0	0	0	0	0	0	0	0	0	0	1	0	0	0	0	0	0	0	0	15	1	2	1	2	1	1	0	1	0	1	0	2	3	1
5_1998	5		1998	0	2	2	1	1	0	0	0	0	0	0	0	0	1	0	0	0	0	0	0	0	0	0	0	0	0	0	0	0	0	0	5	3	3	1	3	1	0	0	1	0	1	0	1	2	1
6_1998	6		1998	0	1	1	2	0	0	0	0	0	0	0	0	0	0	0	0	0	0	0	0	0	0	1	0	0	0	0	0	0	0	0		3	3	1	3	2	0	0	1	0	0	0	2	4	1
7_1998	7		1998	1	1	1	1	0	0	0	0	0	0	0	0	0	0	0	0	0	0	0	0	0	0	0	0	0	0	0	0	0	0	0	7	2	3	1	3	1	0	0	1	0	1	0	1	4	1
8_1998	8		1998	0	2	1	1	1	0	0	0	0	0	0	0	0	0	0	0	0	0	0	0	0	0	0	0	0	0	0	0	0	0	0	8	2	3	2	3	2	0	0	0	0	0	0	1	4	1
9_1998	9		1998	0	2	2	2	0	0	0	0	0	0	0	0	0	0	0	0	0	0	0	0	0	0	0	0	0	0	0	0	0	0	0		2	3	1	3	1	0	0	1	0	1	0	1	3	1
10_1998	10		1998	1	1	2	1	0	0	0	0	0	0	0	0	0	1	0	0	0	0	0	0	0	0	0	0	0	0	0	0	0	0	0	1	2		2	3	1	0		0	0	1	0	2	2	4
11_1998	11		1998	0	2	1	2	1	0	0	0	0	0	0	0	0	0	0	0	0	0	0	0	0	0	1	0	0	0	0	0	0	0	0	7	2	3	1	3	1	0	0	1	0	1	0	1	4	9
12_1998	12		1998	0	2	2	1	1	0	0	0	0	0	0	0	0	1	0	0	0	0	0	0	0	0	0	0	0	0	0	0	0	0	0	1	1	2	1	2	1	1	0	1	0	1	0	2	3	7
13_1998	13		1998	1	2	2	2	0	0	0	1	0	0	0	0	1	0	0	0	1	0	0	0	0	1	0	0	0	1	0	0	0	0	1	10	1	1	1	1	1	1	1	1	1	1	1	1	2	1
14_1998	14		1998	0	1	1	1	0	0	0	0	0	0	0	0	0	0	0	0	0	0	0	0	0	0	0	0	0	0	0	0	0	0	0	10	1	3	1	1	1	1	0	1	1	1	0	1	2	1
15_1998	15		1998	0	2	2	2	1	0	0	0	0	0	0	0	0	1	0	0	0	0	0	0	0	0	1	0	0	0	0	0	0	0	0	3	1	3	1	1		1	0	1	1		0	1	2	4
16_1998	16		1998	0	2	1	1	0	0	0	1	0	0	0	0	1	0	0	0	0	0	0	0	0	0	0	0	0	0	0	0	0	0	0	3	2	1	1	1	1	0	1	1	1	1	1	2	2	4
17_1998	17		1998	0	1	1	1	0	0	0	0	0	0	0	0	0	0	0	0	0	0	0	0	0	0	0	0	0	0	0	0	0	0	0	5	1	3	1	1	1	1	0	1	1	1	0	1	3	3
18_1998	18		1998	1	1	1	1	0	0	0	0	0	0	0	0	0	0	0	0	0	0	0	0	0	0	0	0	0	0	0	0	0	0	0	4	1	1	1	2	1	1	1	1	0	1	0	1	4	7
19_1998	19		1998	0	2	2	2	0	0	1	0	0	0	0	0	1	0	0	1	0	0	0	0	0	1	0	0	1	0	0	0	0	0	1	5	1	2	1	3	1	1	0	1	0	1	1	1	3	1
20_1998	20		1998	0	2	2	2	0	0	1	0	0	0	0	0	1	0	0	1	0	0	0	0	0	1	0	0	1	0	0	0	0	0	1	8	3	3	1	2	1	0	0	1	0	1	1	1	3	1
21_1998	21		1998	0	2	2	2	1	0	0	0	0	0	0	0	0	1	0	0	0	0	0	0	0	0	1	0	0	0	0	0	0	0	0		1	3	1	2	1	1	0	1	0	1	0	2	3	1
22_1998	22		1998	0	1	1	1	0	0	0	0	0	0	0	0	0	0	0	0	0	0	0	0	0	0	0	0	0	0	0	0	0	0	0	3	1	1	1	3	1	1	1	1	0	1	0	1	2	1
23_1998	23		1998	0	2	1	1	0	0	0	1	0	0	0	0	1	0	0	0	0	0	0	0	0	0	0	0	0	0	0	0	0	0	0	2	1	1	1	1	1	1	1	1	1	1	1	1	3	1
24_1998	24		1998	1	2	2	2	0	0	1	0	0	0	0	0	1	0	0	1	0	0	0	0	0	1	0	0	1	0	0	0	0	0	1	10	1	3	1	2	1	1	0	1	0	1	1	1	4	3
25_1998	25		1998	0	2	1	2	0	0	0	0	0	1	0	0	1	0	0	0	0	0	0	0	0	0	0	0	0	0	0	1	0	0	1	4	2	3	1	1	1	0	0	1	1	1	1	1	3	1
26_1998	26		1998	1	2	2	2	0	1	0	0	0	0	0	0	1	0	1	0	0	0	0	0	0	1	0	1	0	0	0	0	0	0	1	6	2	2	1	1	1	0	0	1	1	1	1	1	4	1
27_1998	27		1998	1	1	1	1	0	0	0	0	0	0	0	0	0	0	0	0	0	0	0	0	0	0	0	0	0	0	0	0	0	0	0	5	1	3	1	1	1	1	0	1	1	1	0	1	3	1
28_1998	28		1998	0	2	2	2	0	1	0	0	0	0	0	0	1	0	1	0	0	0	0	0	0	1	0	1	0	0	0	0	0	0	1		2	3	1	1	1	0	0	1	1	1	1	1	2	1
29_1998	29		1998	0	1	2	1	0	0	0	0	0	0	0	0	0	0	0	0	0	0	0	0	0	0	0	0	0	0	0	0	0	0	0		3	3	1	3	1	0	0	1	0	1	0	2	5	1
30_1998	30		1998	0	1	1	1	0	0	0	0	0	0	0	0	0	0	0	0	0	0	0	0	0	0	0	0	0	0	0	0	0	0	0	5	2	2	1	3	1	0	0	1	0	1	0	2	4	1
31_1998	31		1998	0	2	2	2	0	1	0	0	0	0	0	0	1	0	1	0	0	0	0	0	0	1	0	1	0	0	0	0	0	0	1	11	3	3	1	2	1	0	0	1	0	1	1	1	2	1
32_1998	32		1998	0	2	2	1	1	0	0	0	0	0	0	0	0	1	0	0	0	0	0	0	0	0	0	0	0	0	0	0	0	0	0	10	1	2	1	1	1	1	0	1	1	1	0	1	5	1
33_1998	33		1998	0	2	2	2	0	0	0	0	0	1	0	0	1	0	0	0	0	0	1	0	0	1	0	0	0	0	0	1	0	0	1	10	2	3	1	3	1	0	0	1	0	1	1	1	2	1
34_1998	34		1998	0	1	1	2	0	0	0	0	0	0	0	0	0	0	0	0	0	0	0	0	0	0	1	0	0	0	0	0	0	0	0	5	3	2	1	3	1	0	0	1	0	1	0	1	2	3
35_1998	35		1998	0	1	2	1	0	0	0	0	0	0	0	0	0	0	0	0	0	0	1	0	0	1	0	0	0	0	0	0	0	0	0	4	2	2	1	1	1	0	0	1	1	1	1	1	3	1
36_1998	36		1998	0	2	2	1	0	0	1	0	0	0	0	0	1	0	0	1	0	0	0	0	0	1	0	0	0	0	0	0	0	0	0	13	2	2	1	1	1	0	0	1	1	1	1	2	2	1
37_1998	37		1998	1	2	1	1	1	0	0	0	0	0	0	0	0	0	0	0	0	0	0	0	0	0	0	0	0	0	0	0	0	0	0	15	2	3	2	3	2	0	0	0	0	0	0	1	4	1
38_1998	38		1998	0	1	1	1	0	0	0	0	0	0	0	0	0	0	0	0	0	0	0	0	0	0	0	0	0	0	0	0	0	0	0	5	1	3	1	3	1	1	0	1	0	1	0	2	3	1
39_1998	39		1998	0	2	2	1	1	0	0	0	0	0	0	0	0	1	0	0	0	0	0	0	0	0	0	0	0	0	0	0	0	0	0	4	1	3	2	3	1	1	0	0	0	1	0	2	3	6
40_1998	40		1998	0	1	1	1	0	0	0	0	0	0	0	0	0	0	0	0	0	0	0	0	0	0	0	0	0	0	0	0	0	0	0	4	2	2	1	1	1	0	0	1	1	1	0	2	3	1
41_1998	41		1998	0	1	2	1	0	0	0	0	0	0	0	0	0	0	0	1	0	0	0	0	0	1	0	0	0	0	0	0	0	0	0	7	2	3	1	3	2	0	0	1	0	0	1	1	4	1
42_1998	42		1998	0	1	1	1	0	0	0	0	0	0	0	0	0	0	0	0	0	0	0	0	0	0	0	0	0	0	0	0	0	0	0	4	1	3	1	3	1	1	0	1	0	1	0	1	2	1
43_1998	43		1998	0	2	2	2	0	0	1	0	0	0	0	0	1	0	0	1	0	0	0	0	0	1	0	0	1	0	0	0	0	0	1	15	2	3	2	3	1	0	0	0	0	1	1	1	3	1
44_1998	44		1998	0	1	1	1	0	0	0	0	0	0	0	0	0	0	0	0	0	0	0	0	0	0	0	0	0	0	0	0	0	0	0	10	1	3	1	1	1	1	0	1	1	1	0	1	5	1
45_1998	45		1998	0	1	1	1	0	0	0	0	0	0	0	0	0	0	0	0	0	0	0	0	0	0	0	0	0	0	0	0	0	0	0	15	2	2	1	1	1	0	0	1	1	1	0	1	5	1
46_1998	46		1998	0	2	2	2	0	0	1	0	0	0	0	0	1	0	0	1	0	0	0	0	0	1	0	0	1	0	0	0	0	0	1	7	2	3	1	3	1	0	0	1	0	1	1	2	3	1
47_1998	47		1998	0	1	1	1	0	0	0	0	0	0	0	0	0	0	0	0	0	0	0	0	0	0	0	0	0	0	0	0	0	0	0	6	2	3	1	3	1	0	0	1	0	1	0	2	2	1
48_1998	48		1998	0	2	2	2	0	0	1	0	0	0	0	0	1	0	0	1	0	0	0	0	0	1	0	0	1	0	0	0	0	0	1	13	3	3	1	2	1	0	0	1	0	1	1	1	3	1
49_1998	49		1998	0	1	2	1	0	0	0	0	0	0	0	0	0	1	0	0	0	0	0	0	0	0	0	0	0	0	0	0	0	0	0	8	2	3	1	1	1	0	0	1	1	1	0	1	2	4
50_1998	50		1998	0	2	2	2	0	0	1	0	0	0	0	0	1	0	0	1	0	0	0	0	0	1	0	0	1	0	0	0	0	0	1	13	1	3	2	2	1	1	0	0	0	1	1	2	2	1
51_1998	51		1998	1	2	1	1	0	0	0	1	0	0	0	0	1	0	0	0	0	0	0	0	0	0	0	0	0	0	0	0	0	0	0	5	3	3	1	3	1	0	0	1	0	1	1	1	2	4
52_1998	52		1998	1	1	2	2	0	0	0	0	0	0	0	0	0	1	0	0	0	0	0	0	0	0	1	0	0	0	0	0	0	0	0	4	3	2	1	1	1	0	0	1	1	1	0	1	2	1
53_1998	53		1998	0	1	1	1	0	0	0	0	0	0	0	0	0	0	0	0	0	0	0	0	0	0	0	0	0	0	0	0	0	0	0	14	1		1		1	1		1		1	0	1	5	2
54_1998	54		1998	0	1	1	2	0	0	0	0	0	0	0	0	0	0	0	0	0	0	0	0	0	0	0	0	0	0	0	0	0	0	0	12	1	3	1	1	1	1	0	1	1	1	0	1	4	1
55_1998	55		1998	0	2	1	1	0	0	0	1	0	0	0	0	1	0	0	0	0	0	0	0	0	0	0	0	0	0	0	0	0	0	0	6	2	2	1	2	1	0	0	1	0	1	1	1	3	1
56_1998	56		1998	1	2	1	1	1	0	0	0	0	0	0	0	0	0	0	0	0	0	0	0	0	0	0	0	0	0	0	0	0	0	0	6	1	3	1	3	1	1	0	1	0	1	0	1	3	1
57_1998	57		1998	0	2	1	1	0	0	0	0	1	0	0	0	1	0	0	0	0	0	0	0	0	0	0	0	0	0	0	0	0	0	0	5	2	3	1	1	1	0	0	1	1	1	1	1	2	2
58_1998	58		1998	0	2	1	1	1	0	0	0	0	0	0	0	0	0	0	0	0	0	0	0	0	0	0	0	0	0	0	0	0	0	0	8	1	3	1	2	1	1	0	1	0	1	0	1	3	1
59_1998	59		1998	0	2	2	2	0	0	1	0	0	0	0	0	1	0	0	1	0	0	0	0	0	1	0	0	1	0	0	0	0	0	1	11	2	2	1	2	1	0	0	1	0	1	1	1	2	1
60_1998	60		1998	1	2	1	1	0	0	1	0	0	0	0	0	1	0	0	0	0	0	0	0	0	0	0	0	0	0	0	0	0	0	0	7	2	2	1	1	1	0	0	1	1	1	1	1	4	9
61_1998	61		1998	0	1	2	2	0	0	0	0	0	0	0	0	0	1	0	0	0	0	0	0	0	0	1	0	0	0	0	0	0	0	0	9	3	3	1	3	1	0	0	1	0	1	0	1	3	1
62_1998	62		1998	0	2	2	2	0	0	1	0	0	0	0	0	1	0	0	1	0	0	0	0	0	1	0	0	1	0	0	0	0	0	1	10	1	2	1	2	1	1	0	1	0	1	1	1	4	9
63_1998	63		1998		2	2	2	0	0	0	0	1	0	0	0	1	0	0	0	0	1	0	0	0	1	0	0	0	0	1	0	0	0	1	6											1	1	1	4
64_1998	64		1998	0	1	1	1	0	0	0	0	0	0	0	0	0	0	0	0	0	0	0	0	0	0	0	0	0	0	0	0	0	0	0	6	2	3	1	3	1	0	0	1	0	1	0	1	4	3
65_1998	65		1998	0	2	2	2	0	0	0	0	0	0	0	0	0	0	0	0	0	0	0	0	0	0	0	0	0	0	0	0	0	0	0												0	-999	-999
66_1998	66		1998	0	2	2	2	0	0	0	0	0	0	0	0	0	0	0	0	0	0	0	0	0	0	0	0	0	0	0	0	0	0	0	10	2	3	1	2	1	0	0	1	0	1	0	1	5	1
67_1998	67		1998		1	1	1	0	0	0	0	0	0	0	0	0	0	0	0	0	0	0	0	0	0	0	0	0	0	0	0	0	0	0	1	1	2	1	2	1	1	0	1	0	1	0	1	2	4
68_1998	68		1998	0	1	1	1	0	0	0	0	0	0	0	0	0	0	0	0	0	0	0	0	0	0	0	0	0	0	0	0	0	0	0	6	1	3	1	3	1	1	0	1	0	1	0	1	3	1
69_1998	69		1998	0	1	1	1	0	0	0	0	0	0	0	0	0	0	0	0	0	0	0	0	0	0	0	0	0	0	0	0	0	0	0	6	1	3	1	3	1	1	0	1	0	1	0	2	3	1
70_1998	70		1998	0	2	2	2	1	0	0	0	0	0	0	0	0	1	0	0	0	0	0	0	0	0	1	0	0	0	0	0	0	0	0	3	3	3	2	3	1	0	0	0	0	1	0	1	2	2
71_1998	71		1998	1	2	2	2	0	1	0	0	0	0	0	0	1	0	1	0	0	0	0	0	0	1	0	1	0	0	0	0	0	0	1	8	3	2	1	1	1	0	0	1	1	1	1	1	4	1
72_1998	72		1998	0	1	1	1	0	0	0	0	0	0	0	0	0	0	0	0	0	0	0	0	0	0	0	0	0	0	0	0	0	0	0	14	1	1	1	1	1	1	1	1	1	1	0	1	5	1
73_1998	73		1998	0	1	1	1	0	0	0	0	0	0	0	0	0	0	0	0	0	0	0	0	0	0	0	0	0	0	0	0	0	0	0	15	1	2	1	1	1	1	0	1	1	1	0	2	2	4
74_1998	74		1998	0	1	1	1	0	0	0	0	0	0	0	0	0	0	0	0	0	0	0	0	0	0	0	0	0	0	0	0	0	0	0	7	2	1	1	1	1	0	1	1	1	1	0	1	2	1
75_1998	75		1998	0	1	1	1	0	0	0	0	0	0	0	0	0	0	0	0	0	0	0	0	0	0	0	0	0	0	0	0	0	0	0	8	1	2	1	2	2	1	0	1	0	0	0	1	3	1
76_1998	76		1998	0	1	1	1	0	0	0	0	0	0	0	0	0	0	0	0	0	0	0	0	0	0	0	0	0	0	0	0	0	0	0	15	1	1	1	1	1	1	1	1	1	1	0	2	5	8
77_1998	77		1998	0	1	1	1	0	0	0	0	0	0	0	0	0	0	0	0	0	0	0	0	0	0	0	0	0	0	0	0	0	0	0	15	2	2	1		1	0	0	1		1	0	1	5	1
78_1998	78		1998	0	1	2	1	0	0	0	0	0	0	0	0	0	1	0	0	0	0	0	0	0	0	0	0	0	0	0	0	0	0	0	5	1	3	1	1	1	1	0	1	1	1	0	2	2	1
79_1998	79		1998	0	2	2	1	1	0	0	0	0	0	0	0	0	1	0	0	0	0	0	0	0	0	0	0	0	0	0	0	0	0	0	4	2	3	1	3	1	0	0	1	0	1	0	2	2	2
80_1998	80		1998	0	1	1	1	0	0	0	0	0	0	0	0	0	0	0	0	0	0	0	0	0	0	0	0	0	0	0	0	0	0	0	1	1	3	1	3	1	1	0	1	0	1	0	2	3	4
81_1998	81		1998	0	1	1	1	0	0	0	0	0	0	0	0	0	0	0	0	0	0	0	0	0	0	0	0	0	0	0	0	0	0	0	10	3	2	2	3	2	0	0	0	0	0	0	1	6
82_1998	82		1998	0	1	2	1	0	0	0	0	0	0	0	0	0	0	0	0	1	0	0	0	0	1	0	0	0	0	0	0	0	0	0	7	1	2	1	1	1	1	0	1	1	1	1	1	3	2
83_1998	83		1998	0	2	1	2	1	0	0	0	0	0	0	0	0	0	0	0	0	0	0	0	0	0	1	0	0	0	0	0	0	0	0	15	1	1	1	1	1	1	1	1	1	1	0	1	5	1
84_1998	84		1998	0	2	2	2	1	0	0	0	0	0	0	0	0	1	0	0	0	0	0	0	0	0	1	0	0	0	0	0	0	0	0	8	2	3	1	3	1	0	0	1	0	1	0	1	3	1
85_1998	85		1998	0	2	2	2	0	0	1	0	0	0	0	0	1	0	0	1	0	0	0	0	0	1	0	0	1	0	0	0	0	0	1	2	3	3	1	1	1	0	0	1	1	1	1	2	2	9
86_1998	86		1998	0	1	1	2	0	0	0	0	0	0	0	0	0	0	0	0	0	0	0	0	0	0	1	0	0	0	0	0	0	0	0	15	1	2	1	3	1	1	0	1	0	1	0	1	3	1
87_1998	87		1998	0	1	1	2	0	0	0	0	0	0	0	0	0	0	0	0	0	0	0	0	0	0	1	0	0	0	0	0	0	0	0	3	3	3	2	3	2	0	0	0	0	0	0	1	2	1
88_1998	88		1998	1	2	1	2	0	0	0	1	0	0	0	0	1	0	0	0	0	0	0	0	0	0	0	0	0	1	0	0	0	0	1		2	1	1	1	1	0	1	1	1	1	1	-999	-999
89_1998	89		1998	1	2	1	2	0	0	0	1	0	0	0	0	1	0	0	0	0	0	0	0	0	0	0	0	0	1	0	0	0	0	1	12	2	1	1	1	1	0	1	1	1	1	1	1	5	1
90_1998	90		1998	0	1	1	1	0	0	0	0	0	0	0	0	0	0	0	0	0	0	0	0	0	0	0	0	0	0	0	0	0	0	0	9	2	3	1	3	1	0	0	1	0	1	0	1	5	1
91_1998	91		1998	0	1	2	1	0	0	0	0	0	0	0	0	0	1	0	0	0	0	0	0	0	0	0	0	0	0	0	0	0	0	0	6	2	2	1	3	1	0	0	1	0	1	0	1	3	1
92_1998	92		1998	0	1	1	2	0	0	0	0	0	0	0	0	0	0	0	0	0	0	0	0	0	0	1	0	0	0	0	0	0	0	0	13	1	2	1	1	1	1	0	1	1	1	0	1	5	1
93_1998	93		1998	0	1	1	1	0	0	0	0	0	0	0	0	0	0	0	0	0	0	0	0	0	0	0	0	0	0	0	0	0	0	0	15	1	1	1	1	1	1	1	1	1	1	0	1	4	1
94_1998	94		1998	0	2	2	1	0	0	0	0	0	1	0	0	1	1	0	0	0	0	0	0	0	0	0	0	0	0	0	0	0	0	0	8	1	3	1	3	1	1	0	1	0	1	1	1	4	9
95_1998	95		1998		1	1	1	0	0	0	0	0	0	0	0	0	0	0	0	0	0	0	0	0	0	0	0	0	0	0	0	0	0	0	10	2	3	1	3	1	0	0	1	0	1	0	2	2	1
96_1998	96		1998	1	2	1	1	1	0	0	0	0	0	0	0	0	0	0	0	0	0	0	0	0	0	0	0	0	0	0	0	0	0	0	4	1	2	1	3	1	1	0	1	0	1	0	1	3	1
97_1998	97		1998	0	2	1	2	1	0	0	0	0	0	0	0	0	0	0	0	0	0	0	0	0	0	1	0	0	0	0	0	0	0	0	7	1	1	1	1	1	1	1	1	1	1	0	1	3	1
98_1998	98		1998	0	2	2	2	0	0	1	0	0	0	0	0	1	0	0	1	0	0	0	0	0	1	0	0	1	0	0	0	0	0	1	4	2	2	1	2	1	0	0	1	0	1	1	1	2	1
99_1998	99		1998	1	1	1	1	0	0	0	0	0	0	0	0	0	0	0	0	0	0	0	0	0	0	0	0	0	0	0	0	0	0	0	15	1	1	1	1	1	1	1	1	1	1	0	2	2	1
100_1998	100		1998		2	2	2	0	0	1	0	0	0	0	0	1	0	0	1	0	0	0	0	0	1	0	0	1	0	0	0	0	0	1	10	3	2	1	2	1	0	0	1	0	1	1	-999	-999	1
101_1998	101		1998	0	2	1	1	0	0	0	1	0	0	0	0	1	0	0	0	0	0	0	0	0	0	0	0	0	0	0	0	0	0	0	6	2	3	1	1	1	0	0	1	1	1	1	1	2	1
102_1998	102		1998	0	1	1	2	0	0	0	0	0	0	0	0	0	0	0	0	0	0	0	0	0	0	1	0	0	0	0	0	0	0	0	3	2	3	1	1	1	0	0	1	1	1	0	1	2	9
103_1998	103		1998	1	2	2	2	1	0	0	0	0	0	0	0	0	1	0	0	0	0	0	0	0	0	1	0	0	0	0	0	0	0	0	10	1	2	1	3	1	1	0	1	0	1	0	1	3	1
104_1998	104		1998	0	1	1	1	0	0	0	0	0	0	0	0	0	0	0	0	0	0	0	0	0	0	0	0	0	0	0	0	0	0	0	7	2	2	2	2	2	0	0	0	0	0	0	1	3	3
105_1998	105		1998	1	1	1	1	0	0	0	0	0	0	0	0	0	0	0	0	0	0	0	0	0	0	0	0	0	0	0	0	0	0	0	6	2	3	1	3	1	0	0	1	0	1	0	2	2	4
106_1998	106		1998	0	1	2	1	0	0	0	0	0	0	0	0	0	0	0	0	1	0	0	0	0	1	0	0	0	0	0	0	0	0	0	10	1	3	1	2	1	1	0	1	0	1	1	2	3	1
107_1998	107		1998	0	2	1	1	0	0	0	1	0	0	0	0	1	0	0	0	0	0	0	0	0	0	0	0	0	0	0	0	0	0	0	15	1	3	1	3	1	1	0	1	0	1	1	1	2	1
108_1998	108		1998	0	1	1	1	0	0	0	0	0	0	0	0	0	0	0	0	0	0	0	0	0	0	0	0	0	0	0	0	0	0	0	6	3	3	1	3	2	0	0	1	0	0	0	1	3	1
109_1998	109		1998	0	1	2	2	0	0	0	0	0	0	0	0	0	1	0	0	0	0	0	0	0	0	1	0	0	0	0	0	0	0	0	8	2	3	1	1		0	0	1	1		0	1	4	1
110_1998	110		1998	0	1	1	1	0	0	0	0	0	0	0	0	0	0	0	0	0	0	0	0	0	0	0	0	0	0	0	0	0	0	0	5	1	1	1	1	1	1	1	1	1	1	0	1	3	1
111_1998	111		1998	0	2	2	2	0	1	0	0	0	0	0	0	1	0	1	0	0	0	0	0	0	1	0	1	0	0	0	0	0	0	1	8	3	3	1	2	1	0	0	1	0	1	1	1	3	1
112_1998	112		1998	0	2	2	1	1	0	0	0	0	0	0	0	0	1	0	0	0	0	0	0	0	0	0	0	0	0	0	0	0	0	0	3	3	3	1	3	1	0	0	1	0	1	0	1	2	1
113_1998	113		1998	1	1	1	1	0	0	0	0	0	0	0	0	0	0	0	0	0	0	0	0	0	0	0	0	0	0	0	0	0	0	0	4	2	2	1	1	1	0	0	1	1	1	0	1	3	2
114_1998	114		1998	0	2	2	2	0	0	1	0	0	0	0	0	1	0	0	1	0	0	0	0	0	1	0	0	1	0	0	0	0	0	1	6	1	3	1	3	1	1	0	1	0	1	1	1	3	1
115_1998	115		1998	0	1	2	2	0	0	0	0	0	0	0	0	0	1	0	0	0	0	0	0	0	0	1	0	0	0	0	0	0	0	0	9	1	3	1	3	1	1	0	1	0	1	0	2	2	1
116_1998	116		1998	0	2	1	2	1	0	0	0	0	0	0	0	0	0	0	0	0	0	0	0	0	0	1	0	0	0	0	0	0	0	0	9	2	3	1	2	1	0	0	1	0	1	0	1	3	1
117_1998	117		1998	0	2	2	2	0	0	0	0	1	0	0	0	1	0	0	0	0	1	0	0	0	1	0	0	0	0	1	0	0	0	1	4	2	3	1	1	1	0	0	1	1	1	1	1	3	2
118_1998	118		1998	0	1	1	1	0	0	0	0	0	0	0	0	0	0	0	0	0	0	0	0	0	0	0	0	0	0	0	0	0	0	0	5	3	3	1	3	1	0	0	1	0	1	0	1	2	1
119_1998	119		1998	0	1	2	1	0	0	0	0	0	0	0	0	0	1	0	0	0	0	0	0	0	0	0	0	0	0	0	0	0	0	0	8	1	3	1	1	1	1	0	1	1	1	0	1	4	1
120_1998	120		1998	0	2	2	2	0	0	0	1	0	0	0	0	1	0	0	0	1	0	0	0	0	1	0	0	0	1	0	0	0	0	1	7	2	3	1	3	1	0	0	1	0	1	1	1	4	1
121_1998	121		1998	0	1	2	1	0	0	0	0	0	0	0	0	0	1	0	0	0	0	0	0	0	0	0	0	0	0	0	0	0	0	0	8	2	3	1	3	1	0	0	1	0	1	0	1	4	1
122_1998	122		1998	0	2	2	1	0	0	1	0	0	0	0	0	1	0	0	1	0	0	0	0	0	1	0	0	0	0	0	0	0	0	0	3	1	3	1	1	1	1	0	1	1	1	1	1	3	9
123_1998	123		1998	0	2	2	1	1	0	0	0	0	0	0	0	0	1	0	0	0	0	0	0	0	0	0	0	0	0	0	0	0	0	0	5	1	3	1	3	1	1	0	1	0	1	0	1	3	1
124_1998	124		1998	1	1	1	2	0	0	0	0	0	0	0	0	0	0	0	0	0	0	0	0	0	0	0	0	0	0	0	0	0	0	0	14	3	1	1	1	1	0	1	1	1	1	0	1	5	1
125_1998	125		1998	0	1	1	1	0	0	0	0	0	0	0	0	0	0	0	0	0	0	0	0	0	0	0	0	0	0	0	0	0	0	0	8	1	1	1	1	1	1	1	1	1	1	0	1	2	1
126_1998	126		1998	0	2	1	1	0	0	0	0	0	0	0	0	0	0	0	0	0	0	0	0	0	0	0	0	0	0	0	0	0	0	0	8	1	1	1	3	1	1	1	1	0	1	0	1	3	2
127_1998	127		1998	0	2	2	2	0	0	1	0	0	0	0	0	1	0	0	1	0	0	0	0	0	1	0	0	1	0	0	0	0	0	1	8	2	2	1	1	1	0	0	1	1	1	1	1	4	1
128_1998	128		1998	0	1	2	1	0	0	0	0	0	0	0	0	0	0	0	0	1	0	0	0	0	1	0	0	0	0	0	0	0	0	0	12	1	3	1	1	1	1	0	1	1	1	1	1	4	1
129_1998	129		1998	0	2	2	2	0	1	0	0	0	0	0	0	1	0	1	0	0	0	0	0	0	1	0	1	0	0	0	0	0	0	1	10	3	3	1	1	1	0	0	1	1	1	1	1	3	1
130_1998	130		1998	0	2	2	2	0	1	0	0	0	0	0	0	1	0	1	0	0	0	0	0	0	1	0	1	0	0	0	0	0	0	1	10	3	3	1	1	1	0	0	1	1	1	1	1	3	1
131_1998	131		1998	0	2	2	2	0	0	0	0	0	1	0	0	1	0	0	0	0	0	1	0	0	1	0	0	0	0	0	1	0	0	1	8	2	3	1	3	1	0	0	1	0	1	1	2	3	1
132_1998	132		1998	0	1	1	1	0	0	0	0	0	0	0	0	0	0	0	0	0	0	0	0	0	0	0	0	0	0	0	0	0	0	0	10	3	1	1	1	1	0	1	1	1	1	0	1	4	3
133_1998	133		1998	0	1	2	1	0	0	0	0	0	0	0	0	0	1	0	0	0	0	0	0	0	0	0	0	0	0	0	0	0	0	0	7	2	3	2	3	1	0	0	0	0	1	0	2	3	1
134_1998	134		1998	0	1	2	1	0	0	0	0	0	0	0	0	0	1	0	0	0	0	0	0	0	0	0	0	0	0	0	0	0	0	0	1	3	1	1	3	1	0	1	1	0	1	0	1	-999	4
135_1998	135		1998	0	2	2	1	1	0	0	0	0	0	0	0	0	1	0	0	0	0	0	0	0	0	0	0	0	0	0	0	0	0	0	1	1	3	1	2	1	1	0	1	0	1	0	1	4	7
136_1998	136		1998	0	1	1	2	0	0	0	0	0	0	0	0	0	0	0	0	0	0	0	0	0	0	1	0	0	0	0	0	0	0	0	13	3	3	1	3	1	0	0	1	0	1	0	1	2	4
137_1998	137		1998	0	1	2	2	0	0	0	0	0	0	0	0	0	1	0	0	0	0	0	0	0	0	1	0	0	0	0	0	0	0	0	6	3	3	1	3	1	0	0	1	0	1	0	1	3	3
138_1998	138		1998	0	1	2	1	0	0	0	0	0	0	0	0	0	0	0	0	0	0	0	0	0	0	0	0	0	0	0	0	0	0	0	5	1	3	1	3	1	1	0	1	0	1	0	1	7	7
139_1998	139		1998	0	2	1	1	0	0	1	0	0	0	0	0	1	0	0	0	0	0	0	0	0	0	0	0	0	0	0	0	0	0	0	3	1	3	1	1	1	1	0	1	1	1	1	1	6	3
140_1998	140		1998	0	1	1	1	0	0	0	0	0	0	0	0	0	0	0	0	0	0	0	0	0	0	0	0	0	0	0	0	0	0	0	3	1	3	1	3	2	1	0	1	0	0	0	2	5	3
141_1998	141		1998	0	1	2	1	0	0	0	0	0	0	0	0	0	1	0	0	0	0	0	0	0	0	0	0	0	0	0	0	0	0	0	9	3	3	2	2	1	0	0	0	0	1	0	2	2	1
142_1998	142		1998	1	1	1	1	0	0	0	0	0	0	0	0	0	0	0	0	0	0	0	0	0	0	0	0	0	0	0	0	0	0	0	9	1	1	1	1	1	1	1	1	1	1	0	1	5	9
143_1998	143		1998	0	2	2	1	1	0	0	0	0	0	0	0	0	1	0	0	0	0	0	0	0	0	0	0	0	0	0	0	0	0	0	8	2	3	1	2	1	0	0	1	0	1	0	1	5	1
144_1998	144		1998	1	2	1	1	0	0	0	0	0	0	0	0	0	0	0	0	0	0	0	0	0	0	0	0	0	0	0	0	0	0	0	14	1	3	1	2	1	1	0	1	0	1	0	1	5	2
145_1998	145		1998	1	2	1	2	0	0	1	0	0	0	0	0	1	0	0	0	0	0	0	0	0	0	0	0	1	0	0	0	0	0	1	8	2	3	1	1	1	0	0	1	1	1	1	1	4	1
146_1998	146		1998	1	2	2	2	0	0	0	0	0	0	0	0	0	0	0	0	0	0	0	0	0	0	0	0	0	0	0	0	0	0	0	12	3	3	1	3	1	0	0	1	0	1	0	1	4	1
147_1998	147		1998	0	1	2	2	0	0	0	0	0	0	0	0	0	1	0	0	0	0	0	0	0	0	1	0	0	0	0	0	0	0	0	12	2	3	1	3	1	0	0	1	0	1	0	1	2	1
148_1998	148		1998	0	1	2	1	0	0	0	0	0	0	0	0	0	1	0	0	0	0	0	0	0	0	0	0	0	0	0	0	0	0	0	7	3	3	1	2	1	0	0	1	0	1	0	1	2	1
149_1998	149		1998	1	1	1	1	0	0	0	0	0	0	0	0	0	0	0	0	0	0	0	0	0	0	0	0	0	0	0	0	0	0	0	8	1	1	1	1	1	1	1	1	1	1	0	1	4	1
150_1998	150		1998	0	2	2	2	0	0	1	0	0	0	0	0	1	0	0	1	0	0	0	0	0	1	0	0	1	0	0	0	0	0	1	10	2	2	1	1	1	0	0	1	1	1	1	1	2	1
151_1998	151		1998	0	1	1	1	0	0	0	0	0	0	0	0	0	0	0	0	0	0	0	0	0	0	0	0	0	0	0	0	0	0	0	1	3	2	2	2	2	0	0	0	0	0	0	1	2	4
152_1998	152		1998	0	2	1	2	1	0	0	0	0	0	0	0	0	0	0	0	0	0	0	0	0	0	1	0	0	0	0	0	0	0	0	15	1	3	1	3	1	1	0	1	0	1	0	1	4	1
153_1998	153		1998	0	1	2	2	0	0	0	0	0	0	0	0	0	1	0	0	0	0	0	0	0	0	1	0	0	0	0	0	0	0	0	5	2	2	1	3	1	0	0	1	0	1	0	1	2	1
154_1998	154		1998	0	1	1	1	0	0	0	0	0	0	0	0	0	0	0	0	0	0	0	0	0	0	0	0	0	0	0	0	0	0	0	1	3	3	1	2	1	0	0	1	0	1	0	2	2	7
155_1998	155		1998	0	1	1	1	0	0	0	0	0	0	0	0	0	0	0	0	0	0	0	0	0	0	0	0	0	0	0	0	0	0	0	15	1	1	1	1	1	1	1	1	1	1	0	1	5	1
156_1998	156		1998	0	1	2	2	0	0	0	0	0	0	0	0	0	0	0	1	0	0	0	0	0	1	0	0	1	0	0	0	0	0	1	4	1	3	1	2	1	1	0	1	0	1	1	2	2	1
157_1998	157		1998	0	2	1	1	1	0	0	0	0	0	0	0	0	0	0	0	0	0	0	0	0	0	0	0	0	0	0	0	0	0	0	7	3	3	2	3	2	0	0	0	0	0	0	1	4	1
158_1998	158		1998	0	1	2	2	0	0	0	0	0	0	0	0	0	1	0	0	0	0	0	0	0	0	1	0	0	0	0	0	0	0	0	15	1	3	1	1	1	1	0	1	1	1	0	1	4	1
159_1998	159		1998	1	2	1	2	0	1	0	0	0	0	0	0	1	0	0	0	0	0	0	0	0	0	0	1	0	0	0	0	0	0	1	4	2	3	1	3	1	0	0	1	0	1	1	1	3	1
160_1998	160		1998	0	1	1	1	0	0	0	0	0	0	0	0	0	0	0	0	0	0	0	0	0	0	0	0	0	0	0	0	0	0	0	14	2	3	1	3	1	0	0	1	0	1	0	1	5	1
161_1998	161		1998	0	1	1	1	0	0	0	0	0	0	0	0	0	0	0	0	0	0	0	0	0	0	0	0	0	0	0	0	0	0	0	8	1	1	1	1	1	1	1	1	1	1	0	1	3	1
162_1998	162		1998	0	2	2	1	1	0	0	0	0	0	0	0	0	1	0	0	0	0	0	0	0	0	0	0	0	0	0	0	0	0	0	15	3	3	1	3	1	0	0	1	0	1	0	1	4	1
163_1998	163		1998	0	1	1	1	0	0	0	0	0	0	0	0	0	0	0	0	0	0	0	0	0	0	0	0	0	0	0	0	0	0	0	13	1	3	1	1	1	1	0	1	1	1	0	1	4	2
164_1998	164		1998	0	2	2	1	0	0	0	0	0	0	0	0	0	0	0	0	0	0	0	0	0	0	0	0	0	0	0	0	0	0	0	15	1	3	1	3	2	1	0	1	0	0	0	1	5	1
165_1998	165		1998	0	2	1	1	0	0	0	1	0	0	0	0	1	0	0	0	0	0	0	0	0	0	0	0	0	0	0	0	0	0	0	8	2	2	1	3	1	0	0	1	0	1	1	1	3	1
166_1998	166		1998	0	1	2	1	0	0	0	0	0	0	0	0	0	1	0	0	0	0	0	0	0	0	0	0	0	0	0	0	0	0	0	4	3	3	1	3	1	0	0	1	0	1	0	1	3	1
167_1998	167		1998	0	1	1	2	0	0	0	0	0	0	0	0	0	0	0	0	0	0	0	0	0	0	1	0	0	0	0	0	0	0	0	8	3	2	3	3	3	0	0	0	0	0	0	1	5	1
168_1998	168		1998	0	1	1	1	0	0	0	0	0	0	0	0	0	0	0	0	0	0	0	0	0	0	0	0	0	0	0	0	0	0	0	4	3	3	2	3	1	0	0	0	0	1	0	2	2	2
169_1998	169		1998	0	2	1	2	1	0	0	0	0	0	0	0	0	0	0	0	0	0	0	0	0	0	1	0	0	0	0	0	0	0	0	15	1	2	1	3	1	1	0	1	0	1	0	2	2	4
170_1998	170		1998	0	1	1	1	0	0	0	0	0	0	0	0	0	0	0	0	0	0	0	0	0	0	0	0	0	0	0	0	0	0	0	6	2	3	1	3	1	0	0	1	0	1	0	1	3	9
171_1998	171		1998	0	1	2	2	0	0	0	0	0	0	0	0	0	1	0	0	0	0	0	0	0	0	1	0	0	0	0	0	0	0	0	4	2	3	1	3	1	0	0	1	0	1	0	1	3	1
172_1998	172		1998	0	2	2	2	0	1	0	0	0	0	0	0	1	0	1	0	0	0	0	0	0	1	0	1	0	0	0	0	0	0	1		3	3	1	1	1	0	0	1	1	1	1	1	3	1
173_1998	173		1998	0	1	1	2	0	0	0	0	0	0	0	0	0	0	0	0	0	0	0	0	0	0	1	0	0	0	0	0	0	0	0	8	3	3	1	1	1	0	0	1	1	1	0	1	4	1
174_1998	174		1998	0	2	2	2	0	1	0	0	0	0	0	0	1	0	1	0	0	0	0	0	0	1	0	1	0	0	0	0	0	0	1	5	3	3	1	1	1	0	0	1	1	1	1	1	3	1
175_1998	175		1998	0	1	1	1	0	0	0	0	0	0	0	0	0	0	0	0	0	0	0	0	0	0	0	0	0	0	0	0	0	0	0		1	2	1	1	1	1	0	1	1	1	0	1	5	1
176_1998	176		1998	1	2	1	1	1	0	0	0	0	0	0	0	0	0	0	0	0	0	0	0	0	0	0	0	0	0	0	0	0	0	0		3	3	1	3	1	0	0	1	0	1	0	1	2	1
177_1998	177		1998	0	2	2	2	0	0	0	0	0	0	0	0	0	0	0	0	0	0	0	0	0	0	0	0	0	0	0	0	0	0	0	7	1	3	1	3	1	1	0	1	0	1	0	2	2	1
178_1998	178		1998	0	2	2	2	0	0	1	0	0	0	0	0	1	0	0	1	0	0	0	0	0	1	0	0	1	0	0	0	0	0	1	9	1	3	1	1	1	1	0	1	1	1	1	2	3	1
179_1998	179		1998	0	1	2	1	0	0	0	0	0	0	0	0	0	0	0	0	0	0	0	1	0	0	0	0	0	0	0	0	0	0	0	11	1	1	1	1	1	1	1	1	1	1	0	1	5	1
180_1998	180		1998	0	1	2	2	0	0	0	0	0	0	0	0	0	1	0	0	0	0	0	0	0	0	1	0	0	0	0	0	0	0	0	6	2	3	1	3	1	0	0	1	0	1	0	2	2	1
181_1998	181		1998	0	1	1	1	0	0	0	0	0	0	0	0	0	0	0	0	0	0	0	0	0	0	0	0	0	0	0	0	0	0	0	15	2	3	1	3	1	0	0	1	0	1	0	2	3	9
182_1998	182		1998	1	2	2	2	0	0	0	1	0	0	0	0	1	0	0	0	1	0	0	0	0	1	0	0	0	1	0	0	0	0	1	5	3	3	1	3	1	0	0	1	0	1	1	1	2	1
183_1998	183		1998	0	1	1	1	0	0	0	0	0	0	0	0	0	0	0	0	0	0	0	0	0	0	0	0	0	0	0	0	0	0	0	3	2	3	2	3	1	0	0	0	0	1	0	1	3	4
184_1998	184		1998	0	1	1	1	0	0	0	0	0	0	0	0	0	0	0	0	0	0	0	0	0	0	0	0	0	0	0	0	0	0	0	4	3	3	2	3	2	0	0	0	0	0	0	2	3	8
185_1998	185		1998	0	1	2	2	0	0	0	0	0	0	0	0	0	1	0	0	0	0	0	0	0	0	1	0	0	0	0	0	0	0	0	7	3	3	2	2	1	0	0	0	0	1	0	1	4	1
186_1998	186		1998	0	2	2	2	0	0	1	0	0	0	0	0	1	0	0	1	0	0	0	0	0	1	0	0	1	0	0	0	0	0	1	15	1	3	1	3	1	1	0	1	0	1	1	1	5	1
187_1998	187		1998	0	1	2	2	0	0	0	0	0	0	0	0	0	1	0	0	0	0	0	0	0	0	1	0	0	0	0	0	0	0	0	10	1	3	1	3	1	1	0	1	0	1	0	1	4	1
188_1998	188		1998	0	1	2	1	0	0	0	0	0	0	0	0	0	1	0	0	0	0	0	0	0	0	0	0	0	0	0	0	0	0	0	4	1	1	1	1	1	1	1	1	1	1	0	2	3	2
189_1998	189		1998	0	1	2	2	0	0	0	0	0	0	0	0	0	1	0	0	0	0	0	0	0	0	1	0	0	0	0	0	0	0	0	8	1	3	1	2	1	1	0	1	0	1	0	1	4	1
190_1998	190		1998	0	1	2	2	0	0	0	0	0	0	0	0	0	1	0	0	0	0	0	0	0	0	1	0	0	0	0	0	0	0	0	12	1	2	1	1	1	1	0	1	1	1	0	1	3	1
191_1998	191		1998	0	1	1	1	0	0	0	0	0	0	0	0	0	0	0	0	0	0	0	0	0	0	0	0	0	0	0	0	0	0	0	10	2	2	1	1	1	0	0	1	1	1	0	1	2	4
192_1998	192		1998	0	2	2	2	0	1	0	0	0	0	0	0	1	0	1	0	0	0	0	0	0	1	0	1	0	0	0	0	0	0	1	3	1	3	1	1	1	1	0	1	1	1	1	2	2	1
193_1998	193		1998	0	2	1	2	1	0	0	0	0	0	0	0	0	0	0	0	0	0	0	0	0	0	1	0	0	0	0	0	0	0	0	4	1	1	1	1	1	1	1	1	1	1	0	1	2	4
194_1998	194		1998	1	2	2	2	0	0	1	0	0	0	0	0	1	0	0	1	0	0	0	0	0	1	0	0	1	0	0	0	0	0	1	8	1	1	1	1	1	1	1	1	1	1	1	2	5	8
195_1998	195		1998	1	2	2	1	0	0	0	1	0	0	0	0	1	0	0	0	1	0	0	0	0	1	0	0	0	0	0	0	0	0	0	4	1	1	1	1	1	1	1	1	1	1	1	1	3	3
196_1998	196		1998	0	2	1	1	0	0	1	0	0	0	0	0	1	0	0	0	0	0	0	0	0	0	0	0	0	0	0	0	0	0	0	10	1	1	1	2	1	1	1	1	0	1	1	1	3	1
197_1998	197		1998	0	1	1	1	0	0	0	0	0	0	0	0	0	0	0	0	0	0	0	0	0	0	0	0	0	0	0	0	0	0	0	5	2	3	1	1	2	0	0	1	1	0	0	1	3	2
198_1998	198		1998	0	1	1	1	0	0	0	0	0	0	0	0	0	0	0	0	0	0	0	0	0	0	0	0	0	0	0	0	0	0	0	7	1	3	1	1	1	1	0	1	1	1	0	1	3	9
199_1998	199		1998	0	2	2	2	0	1	0	0	0	0	0	0	1	0	1	0	0	0	0	0	0	1	0	1	0	0	0	0	0	0	1	8	2	1	1	3	1	0	1	1	0	1	1	1	2	4
200_1998	200		1998	0	1	1	1	0	0	0	0	0	0	0	0	0	0	0	0	0	0	0	0	0	0	0	0	0	0	0	0	0	0	0	3	1	3	1	1	1	1	0	1	1	1	0	1	2	4
201_1998	201		1998	0	1	1	1	0	0	0	0	0	0	0	0	0	0	0	0	0	0	0	0	0	0	0	0	0	0	0	0	0	0	0	11	1	3	1	1	1	1	0	1	1	1	0	2	3	8
202_1998	202		1998	0	1	1	1	0	0	0	0	0	0	0	0	0	0	0	0	0	0	0	0	0	0	0	0	0	0	0	0	0	0	0	4	1	3	1	3	1	1	0	1	0	1	0	1	3	1
203_1998	203		1998	0	1	1	1	0	0	0	0	0	0	0	0	0	0	0	0	0	0	0	0	0	0	0	0	0	0	0	0	0	0	0		2	2	1	1	1	0	0	1	1	1	0	2	2	4
204_1998	204		1998	0	2	2	2	0	0	1	0	0	0	0	0	1	0	0	1	0	0	0	0	0	1	0	0	1	0	0	0	0	0	1	8	3	3	1	3	1	0	0	1	0	1	1	2	2	1
205_1998	205		1998	0	1	1	1	0	0	0	0	0	0	0	0	0	0	0	0	0	0	0	0	0	0	0	0	0	0	0	0	0	0	0	5	1	3	1	2	1	1	0	1	0	1	0	1	3	1
206_1998	206		1998	0	1	1	1	0	0	0	0	0	0	0	0	0	0	0	0	0	0	0	0	0	0	0	0	0	0	0	0	0	0	0		2	3	1	3	1	0	0	1	0	1	0	1	3	1
207_1998	207		1998	1	1	1	1	0	0	0	0	0	0	0	0	0	0	0	0	0	0	0	0	0	0	0	0	0	0	0	0	0	0	0	7	1	3	1	1	1	1	0	1	1	1	0	1	3	1
208_1998	208		1998	0	2	2	2	0	1	0	0	0	0	0	0	1	0	1	0	0	0	0	0	0	1	0	1	0	0	0	0	0	0	1	12	1	3	1	1	1	1	0	1	1	1	1	1	2	4
209_1998	209		1998	0	1	2	1	0	0	0	0	0	0	0	0	0	1	0	0	0	0	0	0	0	0	0	0	0	0	0	0	0	0	0	9	1	3	1	3	1	1	0	1	0	1	0	1	5	3
210_1998	210		1998	0	1	1	1	0	0	0	0	0	0	0	0	0	0	0	0	0	0	0	0	0	0	0	0	0	0	0	0	0	0	0	3	2	3	1	3	1	0	0	1	0	1	0	1	3	1
211_1998	211		1998	0	1	2	1	0	0	0	0	0	0	0	0	0	1	0	0	0	0	0	0	0	0	0	0	0	0	0	0	0	0	0	9	1	3	1	3	1	1	0	1	0	1	0	1	5	3
212_1998	212		1998	0	1	1	1	0	0	0	0	0	0	0	0	0	0	0	0	0	0	0	0	0	0	0	0	0	0	0	0	0	0	0	8	1	1	1	3	1	1	1	1	0	1	0	1	5	1
213_1998	213		1998	0	2	2	2	0	0	1	0	0	0	0	0	1	0	0	1	0	0	0	0	0	1	0	0	1	0	0	0	0	0	1	10	2	3	1	2	1	0	0	1	0	1	1	1	3	1
214_1998	214		1998	0	1	1	1	0	0	0	0	0	0	0	0	0	0	0	0	0	0	0	0	0	0	0	0	0	0	0	0	0	0	0	5	3	3	1	3	1	0	0	1	0	1	0	1	3	1
215_1998	215		1998	0	1	1	1	0	0	0	0	0	0	0	0	0	0	0	0	0	0	0	0	0	0	0	0	0	0	0	0	0	0	0	3	2	3	1	2	2	0	0	1	0	0	0	1	4	6
216_1998	216		1998	0	2	1	2	1	0	0	0	0	0	0	0	0	0	0	0	0	0	0	0	0	0	1	0	0	0	0	0	0	0	0	1	1	2	1	2	1	1	0	1	0	1	0	1	2	3
217_1998	217		1998	0	1	2	1	0	0	0	0	0	0	0	0	0	1	0	0	0	0	0	0	0	0	0	0	0	0	0	0	0	0	0	3	2	3	1	1	1	0	0	1	1	1	0	1	4	3
218_1998	218		1998	0	2	1	1	1	0	0	0	0	0	0	0	0	0	0	0	0	0	0	0	0	0	0	0	0	0	0	0	0	0	0	1	1	3	1	1	1	1	0	1	1	1	0	1	2	9
219_1998	219		1998	0	1	2	1	0	0	0	0	0	0	0	0	0	0	0	1	0	0	0	0	0	1	0	0	0	0	0	0	0	0	0		2	3	1	3	1	0	0	1	0	1	1	-999	-999
220_1998	220		1998	0	2	2	2	0	0	1	0	0	0	0	0	1	0	0	1	0	0	0	0	0	1	0	0	1	0	0	0	0	0	1	1	3	3	2	3	1	0	0	0	0	1	1	1	3	3
221_1998	221		1998	0	2	2	2	0	0	0	1	0	0	0	0	1	0	0	0	1	0	0	0	0	1	0	0	0	1	0	0	0	0	1	7	1	1	1	1	1	1	1	1	1	1	1	1	4	1
222_1998	222		1998	0	2	2	1	0	0	1	0	0	0	0	0	1	0	0	1	0	0	0	0	0	1	0	0	0	0	0	0	0	0	0	15	2	3	1	3	1	0	0	1	0	1	1	1	4	1
223_1998	223		1998	0	2	2	2	0	1	0	0	0	0	0	0	1	0	1	0	0	0	0	0	0	1	0	1	0	0	0	0	0	0	1	3	2	3	1	3	1	0	0	1	0	1	1	1	2	1
224_1998	224		1998	0	2	2	1	1	0	0	0	0	0	0	0	0	1	0	0	0	0	0	0	0	0	0	0	0	0	0	0	0	0	0	1	1	3	1	3	1	1	0	1	0	1	0	1	2	4
225_1998	225		1998	0	1	1	1	0	0	0	0	0	0	0	0	0	0	0	0	0	0	0	0	0	0	0	0	0	0	0	0	0	0	0	1	1	3	1	1	1	1	0	1	1	1	0	1	2	4
226_1998	226		1998	0	2	1	2	0	0	0	0	1	0	0	0	1	0	0	0	0	0	0	0	0	0	0	0	0	0	1	0	0	0	1	7	1	3	1	1	1	1	0	1	1	1	1	1	3	1
227_1998	227		1998	0	2	2	2	0	1	0	0	0	0	0	0	1	0	1	0	0	0	0	0	0	1	0	1	0	0	0	0	0	0	1	10	2	3	2	3	2	0	0	0	0	0	1	1	4	1
228_1998	228		1998	0	1	2	1	0	0	0	0	0	0	0	0	0	1	0	0	0	0	0	0	0	0	0	0	0	0	0	0	0	0	0	8	2	3	1	3	1	0	0	1	0	1	0	1	3	2
229_1998	229		1998	0	2	1	1	0	0	0	1	0	0	0	0	1	0	0	0	0	0	0	0	0	0	0	0	0	0	0	0	0	0	0	15	1	3	1	3	1	1	0	1	0	1	1	1	5	1
230_1998	230		1998	1	1	1	1	0	0	0	0	0	0	0	0	0	0	0	0	0	0	0	0	0	0	0	0	0	0	0	0	0	0	0	4	2	3	1	3	1	0	0	1	0	1	0	1	3	2
231_1998	231		1998	0	2	2	2	0	0	1	0	0	0	0	0	1	0	0	1	0	0	0	0	0	1	0	0	1	0	0	0	0	0	1	15	1	3	1	1	1	1	0	1	1	1	1	1	5	3
232_1998	232		1998	1	1	2	2	0	0	0	0	0	0	0	0	0	0	0	1	0	0	0	0	0	1	0	0	1	0	0	0	0	0	1	7	1	3	1	1	1	1	0	1	1	1	1	1	3	1
233_1998	233		1998	0	2	2	2	0	0	0	0	0	1	0	0	1	0	0	0	0	0	1	0	0	1	0	0	0	0	0	1	0	0	1	7	2	3	1	3	1	0	0	1	0	1	1	1	2	4
234_1998	234		1998	0	1	1	2	0	0	0	0	0	0	0	0	0	0	0	0	0	0	0	0	0	0	1	0	0	0	0	0	0	0	0	6	3	3	1	3	1	0	0	1	0	1	0	1	2	1
235_1998	235		1998	0	1	1	2	0	0	0	0	0	0	0	0	0	0	0	0	0	0	0	0	0	0	1	0	0	0	0	0	0	0	0	12	3	3	1	1	1	0	0	1	1	1	0	1	1	5
236_1998	236		1998	0	2	1	1	0	0	0	1	0	0	0	0	1	0	0	0	0	0	0	0	0	0	0	0	0	0	0	0	0	0	0	1	1	2	1	1	1	1	0	1	1	1	1	1	2	4
237_1998	237		1998	0	2	2	2	0	0	1	0	0	0	0	0	1	0	0	1	0	0	0	0	0	1	0	0	1	0	0	0	0	0	1	10	3	3	1	3	1	0	0	1	0	1	1	1	4	1
238_1998	238		1998	0	1	2	1	0	0	0	0	0	0	0	0	0	1	0	0	0	0	0	0	0	0	0	0	0	0	0	0	0	0	0	10	3	3	2	2	1	0	0	0	0	1	0	1	2	4
239_1998	239		1998	0	1	1	2	0	0	0	0	0	0	0	0	0	0	0	0	0	0	0	0	0	0	0	0	0	0	1	0	0	0	1	1	3	2	1	1	1	0	0	1	1	1	1	1	3	4
240_1998	240		1998	0	1	2	1	0	0	0	0	0	0	0	0	0	1	0	0	0	0	0	0	0	0	0	0	0	0	0	0	0	0	0	4	2	3	1	1	1	0	0	1	1	1	0	1	2	1
241_1998	241		1998	0	2	2	2	0	0	1	0	0	0	0	0	1	0	0	1	0	0	0	0	0	1	0	0	1	0	0	0	0	0	1	6	3	3	1	3	1	0	0	1	0	1	1	1	4	1
242_1998	242		1998	0	1	1	2	0	0	0	0	0	0	0	0	0	0	0	0	0	0	0	0	0	0	1	0	0	0	0	0	0	0	0	1	1	3	1	3	1	1	0	1	0	1	0	1	2	4
243_1998	243		1998	0	2	2	2	0	0	1	0	0	0	0	0	1	0	0	1	0	0	0	0	0	1	0	0	1	0	0	0	0	0	1	15	1	3	3	3	3	1	0	0	0	0	1	1	5	3
244_1998	244		1998	0	2	2	2	0	0	0	0	1	0	0	0	1	0	0	0	0	1	0	0	0	1	0	0	0	0	1	0	0	0	1	10	2	3	1	2	1	0	0	1	0	1	1	1	3	7
245_1998	245		1998	0	1	2	1	0	0	0	0	0	0	0	0	0	1	0	0	0	0	0	0	0	0	0	0	0	0	0	0	0	0	0	10	3	3	3	3	2	0	0	0	0	0	0	1	2	1
246_1998	246		1998	0	1	2	2	0	0	0	0	0	0	0	0	0	1	0	0	0	0	0	0	0	0	1	0	0	0	0	0	0	0	0	3	1	2	1	1	1	1	0	1	1	1	0	1	2	2
247_1998	247		1998	0	1	2	1	0	0	0	0	0	0	0	0	0	1	0	0	0	0	0	0	0	0	0	0	0	0	0	0	0	0	0	4	2	3	1	3	1	0	0	1	0	1	0	1	3	1
248_1998	248		1998	0	1	1	1	0	0	0	0	0	0	0	0	0	0	0	0	0	0	0	0	0	0	0	0	0	0	0	0	0	0	0		1	3	1	2	1	1	0	1	0	1	0	-999	-999
249_1998	249		1998	0	1	1	2	0	0	0	0	0	0	0	0	0	0	0	0	0	0	0	0	0	0	1	0	0	0	0	0	0	0	0	10	2	3	2	3	1	0	0	0	0	1	0	1	3	1
250_1998	250		1998	0	1	2	2	0	0	0	0	0	0	0	0	0	1	0	0	0	0	0	0	0	0	1	0	0	0	0	0	0	0	0	5	2	3	1	3	1	0	0	1	0	1	0	1	3	2
251_1998	251		1998	0	1	1	1	0	0	0	0	0	0	0	0	0	0	0	0	0	0	0	0	0	0	0	0	0	0	0	0	0	0	0	5	1	3	1	2	1	1	0	1	0	1	0	1	3	1
252_1998	252		1998	0	1	1	1	0	0	0	0	0	0	0	0	0	0	0	0	0	0	0	0	0	0	0	0	0	0	0	0	0	0	0	6	1		1		1	1		1		1	0	1	3	1
253_1998	253		1998	0	1	2	1	0	0	0	0	0	0	0	0	0	0	1	0	0	0	0	0	0	1	0	0	0	0	0	0	0	0	0	4	2	2	1	1	1	0	0	1	1	1	1	2	3	8
254_1998	254		1998	0	2	2	2	1	0	0	0	0	0	0	0	0	1	0	0	0	0	0	0	0	0	1	0	0	0	0	0	0	0	0		2	3	2		2	0	0	0		0	0	2	3	8
255_1998	255		1998	0	2	2	2	1	0	0	0	0	0	0	0	0	1	0	0	0	0	0	0	0	0	1	0	0	0	0	0	0	0	0	6	2	3	1	3	1	0	0	1	0	1	0	2	3	3
256_1998	256		1998	0	1	2	2	0	0	0	0	0	0	0	0	0	1	0	0	0	0	0	0	0	0	1	0	0	0	0	0	0	0	0	5	2	3	2	2	1	0	0	0	0	1	0	1	3	1
257_1998	257		1998	0	1	2	2	0	0	0	0	0	0	0	0	0	0	0	1	0	0	0	0	0	1	0	0	1	0	0	0	0	0	1	2	2	1	1	1	1	0	1	1	1	1	1	1	2	1
258_1998	258		1998	0	2	1	2	1	0	0	0	0	0	0	0	0	0	0	0	0	0	0	0	0	0	1	0	0	0	0	0	0	0	0	3	2	3	1	3	1	0	0	1	0	1	0	1	3	1
259_1998	259		1998	0	2	2	2	0	0	1	0	0	0	0	0	1	0	0	1	0	0	0	0	0	1	0	0	1	0	0	0	0	0	1	8	3	3	2	3	2	0	0	0	0	0	1	2	3	8
260_1998	260		1998	0	1	1	1	0	0	0	0	0	0	0	0	0	0	0	0	0	0	0	0	0	0	0	0	0	0	0	0	0	0	0	4	1	1	2	1	1	1	1	0	1	1	0	1	2	1
261_1998	261		1998	0	2	2	2	1	0	0	0	0	0	0	0	0	1	0	0	0	0	0	0	0	0	1	0	0	0	0	0	0	0	0	1	2	3	2		2	0	0	0		0	0	2	3	8
262_1998	262		1998	0	1	2	2	0	0	0	0	0	0	0	0	0	0	0	0	0	1	0	0	0	1	0	0	0	0	1	0	0	0	1	10	3	2	2	3	1	0	0	0	0	1	1	1	4	9
263_1998	263		1998	0	2	1	1	1	0	0	0	0	0	0	0	0	0	0	0	0	0	0	0	0	0	0	0	0	0	0	0	0	0	0	5	1	3	1	3	1	1	0	1	0	1	0	1	3	1
264_1998	264		1998	0	1	1	2	0	0	0	0	0	0	0	0	0	0	0	0	0	0	0	0	0	0	0	0	0	0	0	0	0	0	0	3	2	1	1	1	1	0	1	1	1	1	0	2	2	1
265_1998	265		1998	0	1	2	1	0	0	0	0	0	0	0	0	0	1	0	0	0	0	0	0	0	0	0	0	0	0	0	0	0	0	0	1	2	3	1	2	1	0	0	1	0	1	0	1	2	4
266_1998	266		1998	0	1	1	2	0	0	0	0	0	0	0	0	0	0	0	0	0	0	0	0	0	0	1	0	0	0	0	0	0	0	0	11	1	2	1	3	1	1	0	1	0	1	0	1	3	2
267_1998	267		1998	0	1	1	1	0	0	0	0	0	0	0	0	0	0	0	0	0	0	0	0	0	0	0	0	0	0	0	0	0	0	0	4	2	2	2	2	2	0	0	0	0	0	0	1	2	1
268_1998	268		1998	0	2	2	2	0	0	0	1	0	0	0	0	1	0	0	0	1	0	0	0	0	1	0	0	0	1	0	0	0	0	1	7	3	3	1	3	1	0	0	1	0	1	1	1	2	4
269_1998	269		1998	0	2	1	2	1	0	0	0	0	0	0	0	0	0	0	0	0	0	0	0	0	0	1	0	0	0	0	0	0	0	0	4	2	2	2	2	1	0	0	0	0	1	0	1	2	1
270_1998	270		1998	0	2	1	1	0	0	0	1	0	0	0	0	1	0	0	0	0	0	0	0	0	0	0	0	0	0	0	0	0	0	0	7	1	3	1	2	1	1	0	1	0	1	1	1	2	4
271_1998	271		1998	0	1	1	1	0	0	0	0	0	0	0	0	0	0	0	0	0	0	0	0	0	0	0	0	0	0	0	0	0	0	0	15	2	3	1	2	2	0	0	1	0	0	0	1	3	1
272_1998	272		1998	0	2	1	1	1	0	0	0	0	0	0	0	0	0	0	0	0	0	0	0	0	0	0	0	0	0	0	0	0	0	0	11	1	3	1	2	1	1	0	1	0	1	0	1	3	4
273_1998	273		1998	0	1	1	1	0	0	0	0	0	0	0	0	0	0	0	0	0	0	0	0	0	0	0	0	0	0	0	0	0	0	0	6	2	3	1	2	1	0	0	1	0	1	0	1	3	2
274_1998	274		1998	0	2	2	1	0	0	0	0	1	0	0	0	1	0	0	0	0	1	0	0	0	1	0	0	0	0	0	0	0	0	0	6	3	2	1	3	1	0	0	1	0	1	1	1	3	1
275_1998	275		1998	0	1	1	1	0	0	0	0	0	0	0	0	0	0	0	0	0	0	0	0	0	0	0	0	0	0	0	0	0	0	0	15	2	3	1	2	2	0	0	1	0	0	0	1	3	1
276_1998	276		1998	0	2	2	2	0	0	1	0	0	0	0	0	1	0	0	1	0	0	0	0	0	1	0	0	1	0	0	0	0	0	1	7	1	3	1	1	1	1	0	1	1	1	1	1	4	1
277_1998	277		1998	0	1	1	2	0	0	0	0	0	0	0	0	0	0	0	0	0	0	0	0	0	0	1	0	0	0	0	0	0	0	0	8	2	3	1	3	1	0	0	1	0	1	0	1	3	1
278_1998	278		1998	0	1	1	2	0	0	0	0	0	0	0	0	0	0	0	0	0	0	0	0	0	0	1	0	0	0	0	0	0	0	0		1	3	3	3	1	1	0	0	0	1	0	1	4	1
279_1998	279		1998	0	2	2	1	1	0	0	0	0	0	0	0	0	1	0	0	0	0	0	0	0	0	0	0	0	0	0	0	0	0	0	5	1	2	1	2	2	1	0	1	0	0	0	1	4	1
280_1998	280		1998	0	2	2	2	0	0	0	1	0	0	0	0	1	0	0	0	1	0	0	0	0	1	0	0	0	1	0	0	0	0	1	8	2	3	2	2	2	0	0	0	0	0	1	2	4	9
281_1998	281		1998	0	1	1	1	0	0	0	0	0	0	0	0	0	0	0	0	0	0	0	0	0	0	0	0	0	0	0	0	0	0	0	8	2	2	1	2	1	0	0	1	0	1	0	1	3	1
282_1998	282		1998	0	1	2	2	0	0	0	0	0	0	0	0	0	1	0	0	0	0	0	0	0	0	1	0	0	0	0	0	0	0	0	5	2	3	1	3	2	0	0	1	0	0	0	1	3	1
283_1998	283		1998	0	2	2	2	0	0	1	0	0	0	0	0	1	0	0	1	0	0	0	0	0	1	0	0	1	0	0	0	0	0	1	10	2	3	1	3	1	0	0	1	0	1	1	1	3	1
284_1998	284		1998	0	1	2	1	0	0	0	0	0	0	0	0	0	1	0	0	0	0	0	0	0	0	0	0	0	0	0	0	0	0	0	4	3	3	1	1	1	0	0	1	1	1	0	1	3	1
285_1998	285		1998	0	2	2	2	0	0	1	0	0	0	0	0	1	0	0	1	0	0	0	0	0	1	0	0	1	0	0	0	0	0	1	5	2	2	1	1	1	0	0	1	1	1	1	1	3	3
286_1998	286		1998	0	1	2	1	0	0	0	0	0	0	0	0	0	1	0	0	0	0	0	0	0	0	0	0	0	0	0	0	0	0	0	4	3	3	1	1	1	0	0	1	1	1	0	1	3	1
287_1998	287		1998	1	2	2	2	0	0	0	0	0	1	0	0	1	0	0	0	0	0	1	0	0	1	0	0	0	0	0	1	0	0	1	5	2	2	2	2	2	0	0	0	0	0	1	1	3	1
288_1998	288		1998	0	2	2	2	0	1	0	0	0	0	0	0	1	0	1	0	0	0	0	0	0	1	0	1	0	0	0	0	0	0	1	8	2	3	1	1	1	0	0	1	1	1	1	1	2	4
289_1998	289		1998	0	2	2	2	0	0	0	0	1	0	0	0	1	0	0	0	0	1	0	0	0	1	0	0	0	0	1	0	0	0	1	4	2	2	1	2	1	0	0	1	0	1	1	2	3	1
290_1998	290		1998	0	1	2	1	0	0	0	0	0	0	0	0	0	1	0	0	0	0	0	0	0	0	0	0	0	0	0	0	0	0	0	7	1	3	1	3	1	1	0	1	0	1	0	1	3	1
291_1998	291		1998	0	2	2	2	1	0	0	0	0	0	0	0	0	1	0	0	0	0	0	0	0	0	1	0	0	0	0	0	0	0	0	5	2	3	1	2	1	0	0	1	0	1	0	1	3	2
292_1998	292		1998	0	2	2	2	1	0	0	0	0	0	0	0	0	1	0	0	0	0	0	0	0	0	1	0	0	0	0	0	0	0	0	6	3	3	1	3	1	0	0	1	0	1	0	1	2	3
293_1998	293		1998	0	1	1	1	0	0	0	0	0	0	0	0	0	0	0	0	0	0	0	0	0	0	0	0	0	0	0	0	0	0	0	4	1	3	1	1	1	1	0	1	1	1	0	1	3	9
294_1998	294		1998	0	1	1	1	0	0	0	0	0	0	0	0	0	0	0	0	0	0	0	0	0	0	0	0	0	0	0	0	0	0	0	7	1	3	1	3	1	1	0	1	0	1	0	1	4	3
295_1998	295		1998	0	1	1	2	0	0	0	0	0	0	0	0	0	0	0	0	0	0	0	0	0	0	1	0	0	0	0	0	0	0	0		2	3	1	1	1	0	0	1	1	1	0	2	2	2
296_1998	296		1998	0	2	1	1	0	0	1	0	0	0	0	0	1	0	0	0	0	0	0	0	0	0	0	0	0	0	0	0	0	0	0	6	3	3	1	3	1	0	0	1	0	1	1	1	3	1
297_1998	297		1998	0	2	2	2	0	1	0	0	0	0	0	0	1	0	1	0	0	0	0	0	0	1	0	1	0	0	0	0	0	0	1	3	1	3	1	3	1	1	0	1	0	1	1	1	2	1
298_1998	298		1998	0	1	1	1	0	0	0	0	0	0	0	0	0	0	0	0	0	0	0	0	0	0	0	0	0	0	0	0	0	0	0	7	3	3	1	1	1	0	0	1	1	1	0	1	4	1
299_1998	299		1998	0	1	2	1	0	0	0	0	0	0	0	0	0	1	0	0	0	0	0	0	0	0	0	0	0	0	0	0	0	0	0	7	1	3	1	2	1	1	0	1	0	1	0	1	3	1
300_1998	300		1998	0	1	2	1	0	0	0	0	0	0	0	0	0	1	0	0	0	0	0	0	0	0	0	0	0	0	0	0	0	0	0	1	1	3	1	2	1	1	0	1	0	1	0	1	2	4
301_1998	301		1998	0	2	2	2	0	0	0	0	0	0	0	0	0	0	0	0	0	0	0	0	0	0	0	0	0	0	0	0	0	0	0	2	3	2	3	3	1	0	0	0	0	1	0	1	3	3
302_1998	302		1998	0	1	1	1	0	0	0	0	0	0	0	0	0	0	0	0	0	0	0	0	0	0	0	0	0	0	0	0	0	0	0	4	1	3	1	3	1	1	0	1	0	1	0	1	3	1
303_1998	303		1998	0	1	2	1	0	0	0	0	0	0	0	0	0	1	0	0	0	0	0	0	0	0	0	0	0	0	0	0	0	0	0	1	2	3	1	3	1	0	0	1	0	1	0	1	2	4
304_1998	304		1998	0	2	2	2	1	0	0	0	0	0	0	0	0	1	0	0	0	0	0	0	0	0	1	0	0	0	0	0	0	0	0	6	1	3	1	3	1	1	0	1	0	1	0	1	4	2
305_1998	305		1998	0	1	2	1	0	0	0	0	0	0	0	0	0	1	0	0	0	0	0	0	0	0	0	0	0	0	0	0	0	0	0	6	1	2	1	1	1	1	0	1	1	1	0	1	2	1
306_1998	306		1998	0	1	2	1	0	0	0	0	0	0	0	0	0	1	0	0	0	0	0	0	0	0	0	0	0	0	0	0	0	0	0	10	2	3	1	3	1	0	0	1	0	1	0	1	1	9
307_1998	307		1998	0	1	1	1	0	0	0	0	0	0	0	0	0	0	0	0	0	0	0	0	0	0	0	0	0	0	0	0	0	0	0	12	3	3	1	3	1	0	0	1	0	1	0	1	5	1
308_1998	308		1998	1	2	2	2	0	0	0	0	0	0	0	1	1	0	0	0	0	0	0	0	1	1	0	0	0	0	0	0	0	1	1	5	2	2	1	2	1	0	0	1	0	1	1	1	3	2
309_1998	309		1998	0	2	1	1	1	0	0	0	0	0	0	0	0	0	0	0	0	0	0	0	0	0	0	0	0	0	0	0	0	0	0	2	1	3	1	2	1	1	0	1	0	1	0	1	2	4
310_1998	310		1998	0	2	1	2	0	0	0	0	0	0	0	0	0	0	0	0	0	0	0	0	0	0	0	0	0	0	0	0	0	0	0	4	1	1	1	1	1	1	1	1	1	1	0	1	4	1
311_1998	311		1998	0	1	2	2	0	0	0	0	0	0	0	0	0	1	0	0	0	0	0	0	0	0	1	0	0	0	0	0	0	0	0	3	1	2	1	3	1	1	0	1	0	1	0	1	2	1
312_1998	312		1998	1	2	1	1	1	0	0	0	0	0	0	0	0	0	0	0	0	0	0	0	0	0	0	0	0	0	0	0	0	0	0	14	1	1	1	1	1	1	1	1	1	1	0	1	4	2
313_1998	313		1998	0	1	1	1	0	0	0	0	0	0	0	0	0	0	0	0	0	0	0	0	0	0	0	0	0	0	0	0	0	0	0	12	2	2	1	1	1	0	0	1	1	1	0	1	3
314_1998	314		1998	0	1	2	1	0	0	0	0	0	0	0	0	0	1	0	0	0	0	0	0	0	0	0	0	0	0	0	0	0	0	0	7	2	3	1	3	1	0	0	1	0	1	0	1	3	1
315_1998	315		1998	0	2	1	1	0	0	0	0	1	0	0	0	1	0	0	0	0	0	0	0	0	0	0	0	0	0	0	0	0	0	0	5	3	3	1	1	1	0	0	1	1	1	1	1	3	1
316_1998	316		1998	0	1	1	1	0	0	0	0	0	0	0	0	0	0	0	0	0	0	0	0	0	0	0	0	0	0	0	0	0	0	0	13	1	3	1	2	1	1	0	1	0	1	0	2	3	2
317_1998	317		1998	1	1	1	2	0	0	0	0	0	0	0	0	0	0	0	0	0	0	0	0	0	0	1	0	0	0	0	0	0	0	0	7	3	3	1	3	1	0	0	1	0	1	0	1	3	1
318_1998	318		1998	0	2	2	2	1	0	0	0	0	0	0	0	0	1	0	0	0	0	0	0	0	0	1	0	0	0	0	0	0	0	0	3	1	3	1	1	1	1	0	1	1	1	0	1	3	2
319_1998	319		1998	1	2	1	2	1	0	0	0	0	0	0	0	0	0	0	0	0	0	0	0	0	0	1	0	0	0	0	0	0	0	0	5	2	2	2	2	2	0	0	0	0	0	0	1	3	2
320_1998	320		1998	0	2	1	2	1	0	0	0	0	0	0	0	0	0	0	0	0	0	0	0	0	0	1	0	0	0	0	0	0	0	0	10	1	3	1	3	1	1	0	1	0	1	0	1	3	1
321_1998	321		1998	0	2	1	2	1	0	0	0	0	0	0	0	0	0	0	0	0	0	0	0	0	0	1	0	0	0	0	0	0	0	0	10	1	3	1	3	1	1	0	1	0	1	0	1	3	1
322_1998	322		1998	0	2	1	1	0	0	0	0	0	0	0	0	0	0	0	0	0	0	0	0	0	0	0	0	0	0	0	0	0	0	0	10	1	3	1	1	1	1	0	1	1	1	0	1	4	1
323_1998	323		1998	0	1	1	2	0	0	0	0	0	0	0	0	0	0	0	0	0	0	0	0	0	0	1	0	0	0	0	0	0	0	0	7	2	3	1	3	1	0	0	1	0	1	0	1	2	4
324_1998	324		1998	0	2	2	2	0	0	1	0	0	0	0	0	1	0	0	1	0	0	0	0	0	1	0	0	1	0	0	0	0	0	1	9	1	3	1	3	2	1	0	1	0	0	1	1	5	1
325_1998	325		1998	0	1	2	1	0	0	0	0	0	0	0	0	0	0	0	0	0	0	0	0	0		0	0	0	0	0	0	0	0	0	2	2	2	1	1	1	0	0	1	1	1		1	2	4
326_1998	326		1998	0	1	1	2	0	0	0	0	0	0	0	0	0	0	0	0	0	0	0	0	0	0	0	0	1	0	0	0	0	0	1	12	3		1	3	1	0		1	0	1	1	1	5	1
327_1998	327		1998	0	2	1	2	1	0	0	0	0	0	0	0	0	0	0	0	0	0	0	0	0	0	1	0	0	0	0	0	0	0	0	6	1	3	1	3	1	1	0	1	0	1	0	1	3	1
328_1998	328		1998	0	2	2	1	0	0	0	0	0	0	0	0	0	0	0	0	0	0	0	0	0	0	0	0	0	0	0	0	0	0	0	6	1	3	1	2	1	1	0	1	0	1	0	1	3	1
329_1998	329		1998	0	2	2	2	0	1	0	0	0	0	0	0	1	0	1	0	0	0	0	0	0	1	0	1	0	0	0	0	0	0	1	3	2	2	1	2	1	0	0	1	0	1	1	1	3	9
330_1998	330		1998	0	2	2	2	1	0	0	0	0	0	0	0	0	1	0	0	0	0	0	0	0	0	1	0	0	0	0	0	0	0	0	2	3	3	1	3	1	0	0	1	0	1	0	2	2	4
331_1998	331		1998	0	1	2	1	0	0	0	0	0	0	0	0	0	1	0	0	0	0	0	0	0	0	0	0	0	0	0	0	0	0	0	6	2	3	1	3	1	0	0	1	0	1	0	1	2	2
332_1998	332		1998	0	1	1	1	0	0	0	0	0	0	0	0	0	0	0	0	0	0	0	0	0	0	0	0	0	0	0	0	0	0	0	10	3	3	1	3	1	0	0	1	0	1	0	-999	4	2
333_1998	333		1998	0	2	1	2	1	0	0	0	0	0	0	0	0	0	0	0	0	0	0	0	0	0	1	0	0	0	0	0	0	0	0	10	3	3	1	3	3	0	0	1	0	0	0	1	4	1
334_1998	334		1998	0	2	2	2	0	0	1	0	0	0	0	0	1	0	0	1	0	0	0	0	0	1	0	0	1	0	0	0	0	0	1	5	3	3	1	1	1	0	0	1	1	1	1	1	3	1
335_1998	335		1998	0	1	2	2	0	0	0	0	0	0	0	0	0	0	0	1	0	0	0	0	0	1	0	0	1	0	0	0	0	0	1	2	1	2	1	3	1	1	0	1	0	1	1	1	6	7
336_1998	336		1998	0	1	1	1	0	0	0	0	0	0	0	0	0	0	0	0	0	0	0	0	0	0	0	0	0	0	0	0	0	0	0	5	1	3	1	2	1	1	0	1	0	1	0	1	3	2
337_1998	337		1998	1	2	1	2	0	0	1	0	0	0	0	0	1	0	0	0	0	0	0	0	0	0	0	0	1	0	0	0	0	0	1	10	1	2	1	1	1	1	0	1	1	1	1	1	3	3
338_1998	338		1998	0	1	2	1	0	0	0	0	0	0	0	0	0	0	0	0	0	0	0	0	0	0	0	0	0	0	0	0	0	0	0	2	2	3	1	2	1	0	0	1	0	1	0	1	2	2
339_1998	339		1998	0	1	1	2	0	0	0	0	0	0	0	0	0	0	0	0	0	0	0	0	0	0	1	0	0	0	0	0	0	0	0	15	3	3	1	3	1	0	0	1	0	1	0	1	2	4
340_1998	340		1998	0	1	2	2	0	0	0	0	0	0	0	0	0	1	0	0	0	0	0	0	0	0	1	0	0	0	0	0	0	0	0	9	3	3	1	3	1	0	0	1	0	1	0	1	2	1
341_1998	341		1998	0	1	1	1	0	0	0	0	0	0	0	0	0	0	0	0	0	0	0	0	0	0	0	0	0	0	0	0	0	0	0	5	1	3	1	2	1	1	0	1	0	1	0	1	3	2
342_1998	342		1998	0	1	2	1	0	0	0	0	0	0	0	0	0	0	0	0	0	0	0	0	0	0	0	0	0	0	0	0	0	0	0	5	3	3	1	3	1	0	0	1	0	1	0	1	2	1
343_1998	343		1998	0	2	2	1	1	0	0	0	0	0	0	0	0	1	0	0	0	0	0	0	0	0	0	0	0	0	0	0	0	0	0	12	2	1	1	2	1	0	1	1	0	1	0	2	3	1
344_1998	344		1998	0	1	2	2	0	0	0	0	0	0	0	0	0	0	0	1	0	0	0	0	0	1	0	0	1	0	0	0	0	0	1	6	1	3	2	3	1	1	0	0	0	1	1	1	2	1
345_1998	345		1998	0	2	2	1	1	0	0	0	0	0	0	0	0	1	0	0	0	0	0	0	0	0	0	0	0	0	0	0	0	0	0	4	3	3	2	3	2	0	0	0	0	0	0	1	2	1
346_1998	346		1998	0	1	1	2	0	0	0	0	0	0	0	0	0	0	0	0	0	0	0	0	0	0	1	0	0	0	0	0	0	0	0	10	1	3	1	2	1	1	0	1	0	1	0	1	5	1
347_1998	347		1998	0	1	1	1	0	0	0	0	0	0	0	0	0	0	0	0	0	0	0	0	0	0	0	0	0	0	0	0	0	0	0	9	2	3	1	3	1	0	0	1	0	1	0	1	4	2
348_1998	348		1998	0	1	1	1	0	0	0	0	0	0	0	0	0	0	0	0	0	0	0	0	0	0	0	0	0	0	0	0	0	0	0	9	3	3	1	3	1	0	0	1	0	1	0	1	4	1
349_1998	349		1998	0	2	2	1	0	0	0	1	0	0	0	0	1	0	0	0	1	0	0	0	0	1	0	0	0	0	0	0	0	0	0	2	2	3	1	3	1	0	0	1	0	1	1	1	3	9
350_1998	350		1998	0	2	2	2	0	0	1	0	0	0	0	0	1	0	0	1	0	0	0	0	0	1	0	0	1	0	0	0	0	0	1	10	3	3	1	1	1	0	0	1	1	1	1	1	3	3
351_1998	351		1998	0	2	2	2	0	0	1	0	0	0	0	0	1	0	0	1	0	0	0	0	0	1	0	0	1	0	0	0	0	0	1	9	1	3	2	3	1	1	0	0	0	1	1	1	2	4
352_1998	352		1998	0	1	1	1	0	0	0	0	0	0	0	0	0	0	0	0	0	0	0	0	0	0	0	0	0	0	0	0	0	0	0	8	2	2	1	3	3	0	0	1	0	0	0	1	3	1
353_1998	353		1998	0	1	1	1	0	0	0	0	0	0	0	0	0	0	0	0	0	0	0	0	0	0	0	0	0	0	0	0	0	0	0	13	1	3	1	3	1	1	0	1	0	1	0	1	3	7
354_1998	354		1998	0	1	1	1	0	0	0	0	0	0	0	0	0	0	0	0	0	0	0	0	0	0	0	0	0	0	0	0	0	0	0	10	3	2	1	2	1	0	0	1	0	1	0	1	4	3
355_1998	355		1998	0	2	1	1	1	0	0	0	0	0	0	0	0	0	0	0	0	0	0	0	0	0	0	0	0	0	0	0	0	0	0	14	1	3	1	3	1	1	0	1	0	1	0	1	5	1
356_1998	356		1998	1	2	2	2	0	0	1	0	0	0	0	0	1	0	0	1	0	0	0	0	0	1	0	0	1	0	0	0	0	0	1	5	2	3	1	3	1	0	0	1	0	1	1	1	3	1
357_1998	357		1998		1	2	2	0	0	0	0	0	0	0	0	0	1	0	0	0	0	0	0	0	0	1	0	0	0	0	0	0	0	0	15	2	3	2	1	1	0	0	0	1	1	0	1	2	9
358_1998	358		1998	0	1	1	1	0	0	0	0	0	0	0	0	0	0	0	0	0	0	0	0	0	0	0	0	0	0	0	0	0	0	0	12	1	3	1	3	1	1	0	1	0	1	0	1	4	2
359_1998	359		1998	0	2	2	2	0	1	0	0	0	0	0	0	1	0	1	0	0	0	0	0	0	1	0	1	0	0	0	0	0	0	1		2	2	1	1	1	0	0	1	1	1	1	1	2	4
360_1998	360		1998	0	1	1	2	0	0	0	0	0	0	0	0	0	0	0	0	0	0	0	0	0	0	1	0	0	0	0	0	0	0	0	8	2	2	1	3	2	0	0	1	0	0	0	1	3	1
361_1998	361		1998	0	2	2	1	1	0	0	0	0	0	0	0	0	1	0	0	0	0	0	0	0	0	0	0	0	0	0	0	0	0	0	4	2	2	1	3	3	0	0	1	0	0	0	1	2	1
362_1998	362		1998	1	1	2	2	0	0	0	0	0	0	0	0	0	1	0	0	0	0	0	0	0	0	1	0	0	0	0	0	0	0	0	3	1	3	1	1	1	1	0	1	1	1	0	1	2	4
363_1998	363		1998	0	1	2	2	0	0	0	0	0	0	0	0	0	1	0	0	0	0	0	0	0	0	1	0	0	0	0	0	0	0	0	1	3	3	3	3	1	0	0	0	0	1	0	1	2	4
364_1998	364		1998	0	1	1	2	0	0	0	0	0	0	0	0	0	0	0	0	0	0	0	0	0	0	1	0	0	0	0	0	0	0	0	9	1	3	1	3	1	1	0	1	0	1	0	1	3	3
365_1998	365		1998	0	2	1	1	1	0	0	0	0	0	0	0	0	0	0	0	0	0	0	0	0	0	0	0	0	0	0	0	0	0	0	12	1	3	2	2	1	1	0	0	0	1	0	1	5	1
366_1998	366		1998	0	2	2	2	0	0	1	0	0	0	0	0	1	0	0	1	0	0	0	0	0	1	0	0	1	0	0	0	0	0	1	8	1	3	1	1	1	1	0	1	1	1	1	1	3	2
367_1998	367		1998	0	2	1	1	0	0	1	0	0	0	0	0	1	0	0	0	0	0	0	0	0	0	0	0	0	0	0	0	0	0	0	10	1	2	1	3	1	1	0	1	0	1	1	1	5	1
368_1998	368		1998	0	1	2	1	0	0	0	0	0	0	0	0	0	1	0	0	0	0	0	0	0	0	0	0	0	0	0	0	0	0	0	8	1	3	1	3	1	1	0	1	0	1	0	1	2	4
369_1998	369		1998	0	2	2	2	0	0	1	0	0	0	0	0	1	0	0	1	0	0	0	0	0	1	0	0	1	0	0	0	0	0	1	12	1	3	1	3	1	1	0	1	0	1	1	1	5	1
370_1998	370		1998	1	1	2	2	0	0	0	0	0	0	0	0	0	0	1	0	0	0	0	0	0	1	0	1	0	0	0	0	0	0	1	13	3	3	1	3	1	0	0	1	0	1	1	1	4	1
371_1998	371		1998	0	2	1	1	0	0	1	0	0	0	0	0	1	0	0	0	0	0	0	0	0	0	0	0	0	0	0	0	0	0	0	10	1	2	1	3	1	1	0	1	0	1	1	1	5	1
372_1998	372		1998	0	2	1	1	0	0	0	1	0	0	0	0	1	0	0	0	0	0	0	0	0	0	0	0	0	0	0	0	0	0	0	5	1	1	1	2	1	1	1	1	0	1	1	1	4	1
373_1998	373		1998	0	1	2	1	0	0	0	0	0	0	0	0	0	1	0	0	0	0	0	0	0	0	0	0	0	0	0	0	0	0	0	1	3	3	1	3	1	0	0	1	0	1	0	1	2	7
374_1998	374		1998	0	1	1	2	0	0	0	0	0	0	0	0	0	0	0	0	0	0	0	0	0	0	1	0	0	0	0	0	0	0	0	6	2	1	1	1	1	0	1	1	1	1	0	1	2	4
375_1998	375		1998	0	1	1	1	0	0	0	0	0	0	0	0	0	0	0	0	0	0	0	0	0	0	0	0	0	0	0	0	0	0	0	8	2	3	1	3	1	0	0	1	0	1	0	1	4	1
376_1998	376		1998	0	2	2	1	0	1	0	0	0	0	0	0	1	0	1	0	0	0	0	0	0	1	0	0	0	0	0	0	0	0	0	6	1	2	1	3	1	1	0	1	0	1	1	1	3	1
377_1998	377		1998	0	1	1	1	0	0	0	0	0	0	0	0	0	0	0	0	0	0	0	0	0	0	0	0	0	0	0	0	0	0	0	7	2	3	1	3	1	0	0	1	0	1	0	1	3	1
378_1998	378		1998	0	1	1	1	0	0	0	0	0	0	0	0	0	0	0	0	0	0	0	0	0	0	0	0	0	0	0	0	0	0	0	14	1	3	1	2	1	1	0	1	0	1	0	1	4	2
379_1998	379		1998	0	1	2	2	0	0	0	0	0	0	0	0	0	1	0	0	0	0	0	0	0	0	1	0	0	0	0	0	0	0	0	9	1	3	1	3	1	1	0	1	0	1	0	1	3	1
380_1998	380		1998	0	2	2	1	0	0	0	0	0	0	0	0		0	0	0	0	0	0	0	0		0	0	0	0	0	0	0	0	0		1	3	1	1	1	1	0	1	1	1		2	2	9
381_1998	381		1998	0	2	1	1	1	0	0	0	0	0	0	0	0	0	0	0	0	0	0	0	0	0	0	0	0	0	0	0	0	0	0	5	1	3	1	1	1	1	0	1	1	1	0	2	2	9
382_1998	382		1998	0	2	2	1	1	0	0	0	0	0	0	0	0	1	0	0	0	0	0	0	0	0	0	0	0	0	0	0	0	0	0	3	2	2	1	2	1	0	0	1	0	1	0	1	2	1
383_1998	383		1998	0	1	1	2	0	0	0	0	0	0	0	0	0	0	0	0	0	0	0	0	0	0	1	0	0	0	0	0	0	0	0	9	3	3	1	1	1	0	0	1	1	1	0	1	4	1
384_1998	384		1998	0	2	2	2	0	0	0	0	0	0	0	0	0	0	0	0	0	0	0	0	0	0	0	0	0	0	0	0	0	0	0												0	-999	-999
385_1998	385		1998		1	1	1	0	0	0	0	0	0	0	0	0	0	0	0	0	0	0	0	0	0	0	0	0	0	0	0	0	0	0	9	2	3	1	3	3	0	0	1	0	0	0	1	4	1
386_1998	386		1998	0	2	2	1	0	0	0	0	0	1	0	0	1	0	0	0	0	0	1	0	0	1	0	0	0	0	0	0	0	0	0	3	1	3	1	3	1	1	0	1	0	1	1	2	2	9
387_1998	387		1998	1	2	2	2	1	0	0	0	0	0	0	0	0	1	0	0	0	0	0	0	0	0	1	0	0	0	0	0	0	0	0	10	1	2	1	3	1	1	0	1	0	1	0	1	2	7
388_1998	388		1998	0	2	1	1	1	0	0	0	0	0	0	0	0	0	0	0	0	0	0	0	0	0	0	0	0	0	0	0	0	0	0	3	2	2	1	2	1	0	0	1	0	1	0	1	2	1
389_1998	389		1998	0	2	2	1	0	0	0	0	0	0	1	0	0	0	0	0	0	0	0	1	0	0	0	0	0	0	0	0	0	0	0		3	3	1	2	1	0	0	1	0	1	0	1	2	4
390_1998	390		1998	0	1	1	2	0	0	0	0	0	0	0	0	0	0	0	0	0	0	0	0	0	0	1	0	0	0	0	0	0	0	0	2	1	1	1	1	1	1	1	1	1	1	0	2	3	9
391_1998	391		1998	0	2	1	2	1	0	0	0	0	0	0	0	0	0	0	0	0	0	0	0	0	0	1	0	0	0	0	0	0	0	0	9	2	3	1	3	1	0	0	1	0	1	0	1	4	1
392_1998	392		1998	0	2	2	2	0	1	0	0	0	0	0	0	1	0	1	0	0	0	0	0	0	1	0	1	0	0	0	0	0	0	1	4	3	3	1	3	1	0	0	1	0	1	1	1	2	1
393_1998	393		1998	0	1	1	1	0	0	0	0	0	0	0	0	0	0	0	0	0	0	0	0	0	0	0	0	0	0	0	0	0	0	0	15	1	3	1	3	1	1	0	1	0	1	0	2	2	4
394_1998	394		1998	0	1	1	1	0	0	0	0	0	0	0	0	0	0	0	0	0	0	0	0	0	0	0	0	0	0	0	0	0	0	0	6	3	3	1	3	1	0	0	1	0	1	0	1	4	2
395_1998	395		1998	0	2	1	2	1	0	0	0	0	0	0	0	0	0	0	0	0	0	0	0	0	0	1	0	0	0	0	0	0	0	0	10	2	2	1	1	1	0	0	1	1	1	0	1	3	1
396_1998	396		1998	0	1	1	1	0	0	0	0	0	0	0	0	0	0	0	0	0	0	0	0	0	0	0	0	0	0	0	0	0	0	0	5	1	2	1	1	1	1	0	1	1	1	0	1	3	1
397_1998	397		1998	1	1	2	1	0	0	0	0	0	0	0	0	0	1	0	0	0	0	0	0	0	0	0	0	0	0	0	0	0	0	0	10	1	1	1	2	1	1	1	1	0	1	0	1	5	1
398_1998	398		1998		2	2	1	1	0	0	0	0	0	0	0	0	1	0	0	0	0	0	0	0	0	0	0	0	0	0	0	0	0	0	4											0	1	2	1
399_1998	399		1998	0	2	2	2	0	1	0	0	0	0	0	0	1	0	1	0	0	0	0	0	0	1	0	1	0	0	0	0	0	0	1	6	3	3	2	3	2	0	0	0	0	0	1	1	2	1
400_1998	400		1998	0	1	2	2	0	0	0	0	0	0	0	0	0	1	0	0	0	0	0	0	0	0	1	0	0	0	0	0	0	0	0	10	2	3	1	1	1	0	0	1	1	1	0	1	4	1
401_1998	401		1998		2	2	1	1	0	0	0	0	0	0	0	0	1	0	0	0	0	0	0	0	0	0	0	0	0	0	0	0	0	0	4											0	1	2	1
402_1998	402		1998	0	2	2	2	0	0	1	0	0	0	0	0	1	0	0	1	0	0	0	0	0	1	0	0	1	0	0	0	0	0	1	4	3	3	1	3	1	0	0	1	0	1	1	1	3	2
403_1998	403		1998	0	2	2	2	0	1	0	0	0	0	0	0	1	0	1	0	0	0	0	0	0	1	0	1	0	0	0	0	0	0	1	2	1	2	1	3	1	1	0	1	0	1	1	1	4
404_1998	404		1998	0	1	2	2	0	0	0	0	0	0	0	0	0	0	0	0	0	0	0	0	0	0	0	0	0	0	0	0	0	0	0	12		3	1	3	3		0	1	0	0	0	1	3	9
405_1998	405		1998	0	2	1	1	1	0	0	0	0	0	0	0	0	0	0	0	0	0	0	0	0	0	0	0	0	0	0	0	0	0	0	4	3	3	1	2	2	0	0	1	0	0	0	2	3	7
406_1998	406		1998	0	2	1	1	0	0	0	1	0	0	0	0	1	0	0	0	0	0	0	0	0	0	0	0	0	0	0	0	0	0	0	3	1	3	1	3	1	1	0	1	0	1	1	1	1	4
407_1998	407		1998	0	2	2	2	0	1	0	0	0	0	0	0	1	0	1	0	0	0	0	0	0	1	0	1	0	0	0	0	0	0	1	10	2	3	1	2	2	0	0	1	0	0	1	1	1	9
408_1998	408		1998	1	2	1	1	1	0	0	0	0	0	0	0	0	0	0	0	0	0	0	0	0	0	0	0	0	0	0	0	0	0	0	4	2	2	1	3	1	0	0	1	0	1	0	1	6	1
409_1998	409		1998	0	1	1	1	0	0	0	0	0	0	0	0	0	0	0	0	0	0	0	0	0	0	0	0	0	0	0	0	0	0	0	8	1	1	1	3	1	1	1	1	0	1	0	1	3	2
410_1998	410		1998	0	1	2	1	0	0	0	0	0	0	0	0	0	1	0	0	0	0	0	0	0	0	0	0	0	0	0	0	0	0	0	8	2	3	1	3	1	0	0	1	0	1	0	1	2	9
411_1998	411		1998	0	1	2	1	0	0	0	0	0	0	0	0	0	0	0	0	1	0	0	0	0	1	0	0	0	0	0	0	0	0	0	8	1	2	2	3	1	1	0	0	0	1	1	1	2	1
412_1998	412		1998	0	1	1	2	0	0	0	0	0	0	0	0	0	0	0	0	0	0	0	0	0	0	1	0	0	0	0	0	0	0	0	7	2	3	1	3	1	0	0	1	0	1	0	1	4	1
413_1998	413		1998	0	1	1	1	0	0	0	0	0	0	0	0	0	0	0	0	0	0	0	0	0	0	0	0	0	0	0	0	0	0	0	9	1	2	1	1	1	1	0	1	1	1	0	1	3	3
414_1998	414		1998	0	2	2	2	0	0	1	0	0	0	0	0	1	0	0	1	0	0	0	0	0	1	0	0	1	0	0	0	0	0	1	8	1	3	1	3	1	1	0	1	0	1	1	1	3	9
415_1998	415		1998	0	2	2	1	1	0	0	0	0	0	0	0	0	1	0	0	0	0	0	0	0	0	0	0	0	0	0	0	0	0	0	6	1	2	1	2	1	1	0	1	0	1	0	1	3	1
416_1998	416		1998	0	2	2	1	1	0	0	0	0	0	0	0	0	1	0	0	0	0	0	0	0	0	0	0	0	0	0	0	0	0	0	1	3	3	1	3	1	0	0	1	0	1	0	2	2	4
417_1998	417		1998	0	2	2	2	0	0	1	0	0	0	0	0	1	0	0	1	0	0	0	0	0	1	0	0	1	0	0	0	0	0	1	10	2	3	1	1	1	0	0	1	1	1	1	2	4	6
418_1998	418		1998	0	1	1	1	0	0	0	0	0	0	0	0	0	0	0	0	0	0	0	0	0	0	0	0	0	0	0	0	0	0	0	6	2	3	1	2	1	0	0	1	0	1	0	1	2	1
419_1998	419		1998	0	2	1	1	0	0	0	0	1	0	0	0	1	0	0	0	0	0	0	0	0	0	0	0	0	0	0	0	0	0	0	12	3	2	1	3	1	0	0	1	0	1	1	1	2	4
420_1998	420		1998	0	2	1	2	1	0	0	0	0	0	0	0	0	0	0	0	0	0	0	0	0	0	1	0	0	0	0	0	0	0	0	10	1	2	1	3	1	1	0	1	0	1	0	1	4	1
421_1998	421		1998	0	1	2	1	0	0	0	0	0	0	0	0	0	0	0	1	0	0	0	0	0	1	0	0	0	0	0	0	0	0	0	6	1	2	1	3	1	1	0	1	0	1	1	1	3	1
422_1998	422		1998	0	2	1	1	0	0	0	1	0	0	0	0	1	0	0	0	0	0	0	0	0	0	0	0	0	0	0	0	0	0	0	8	1	3	1	1	1	1	0	1	1	1	1	1	2	4
423_1998	423		1998	0	2	2	2	0	1	0	0	0	0	0	0	1	0	1	0	0	0	0	0	0	1	0	1	0	0	0	0	0	0	1	4	1	3	1	2	1	1	0	1	0	1	1	1	3	7
424_1998	424		1998	0	1	1	2	0	0	0	0	0	0	0	0	0	0	0	0	0	0	0	0	0	0	1	0	0	0	0	0	0	0	0	10	2	3	1	3	1	0	0	1	0	1	0	1	3	9
425_1998	425		1998	0	2	1	1	1	0	0	0	0	0	0	0	0	0	0	0	0	0	0	0	0	0	0	0	0	0	0	0	0	0	0	10	1	3	1	1	1	1	0	1	1	1	0	2	2	1
426_1998	426		1998	0	2	2	2	0	0	1	0	0	0	0	0	1	0	0	1	0	0	0	0	0	1	0	0	1	0	0	0	0	0	1	2	2	2	1	2	1	0	0	1	0	1	1	1	2	2
427_1998	427		1998	0	1	1	1	0	0	0	0	0	0	0	0	0	0	0	0	0	0	0	0	0	0	0	0	0	0	0	0	0	0	0	6	3	3	1	3	1	0	0	1	0	1	0	1	4	3
428_1998	428		1998	0	2	1	1	0	0	0	1	0	0	0	0	1	0	0	0	0	0	0	0	0	0	0	0	0	0	0	0	0	0	0	12	1	3	1	3	1	1	0	1	0	1	1	1	4	1
429_1998	429		1998	0	2	2	2	0	0	1	0	0	0	0	0	1	0	0	1	0	0	0	0	0	1	0	0	1	0	0	0	0	0	1	7	3	3	1	3	1	0	0	1	0	1	1	2	2	1
430_1998	430		1998	0	2	1	1	0	0	0	1	0	0	0	0	1	0	0	0	0	0	0	0	0	0	0	0	0	0	0	0	0	0	0	12	1	3	1	3	1	1	0	1	0	1	1	1	4	1
431_1998	431		1998	0	2	1	1	0	0	0	0	0	0	0	0	0	0	0	0	0	0	0	0	0	0	0	0	0	0	0	0	0	0	0	3	2	3	1	3	1	0	0	1	0	1	0	1	4
432_1998	432		1998	0	2	2	2	0	1	0	0	0	0	0	0	1	0	1	0	0	0	0	0	0	1	0	1	0	0	0	0	0	0	1	8	1	1	1	2	1	1	1	1	0	1	1	1	5	1
433_1998	433		1998	0	2	2	2	0	1	0	0	0	0	0	0	1	0	1	0	0	0	0	0	0	1	0	1	0	0	0	0	0	0	1	12	3	3	1	2	1	0	0	1	0	1	1	1	5	9
434_1998	434		1998	0	2	2	1	0	0	1	0	0	0	0	0	1	0	0	1	0	0	0	0	0	1	0	0	0	0	0	0	0	0	0	7	1	3	1	3	1	1	0	1	0	1	1	1	3	1
435_1998	435		1998	0	2	2	2	0	0	1	0	0	0	0	0	1	0	0	1	0	0	0	0	0	1	0	0	1	0	0	0	0	0	1	11	2	3	2	2	1	0	0	0	0	1	1	1	4	1
436_1998	436		1998	0	2	2	2	0	0	1	0	0	0	0	0	1	0	0	1	0	0	0	0	0	1	0	0	1	0	0	0	0	0	1	9	1		1	3	1	1		1	0	1	1	1	4	1
437_1998	437		1998	0	2	2	1	1	0	0	0	0	0	0	0	0	1	0	0	0	0	0	0	0	0	0	0	0	0	0	0	0	0	0	14	3	3	1	3	1	0	0	1	0	1	0	1	2	4
438_1998	438		1998	0	1	1	1	0	0	0	0	0	0	0	0	0	0	0	0	0	0	0	0	0	0	0	0	0	0	0	0	0	0	0	10	2	3	1	2	1	0	0	1	0	1	0	2	2	4
439_1998	439		1998		2	2	2	0	0	1	0	0	0	0	0	1	0	0	1	0	0	0	0	0	1	0	0	1	0	0	0	0	0	1	7											1	1	4	1
440_1998	440		1998	0	1	2	1	0	0	0	0	0	0	0	0	0	1	0	0	0	0	0	0	0	0	0	0	0	0	0	0	0	0	0	6	2	2	1	3	1	0	0	1	0	1	0	1	4	1
441_1998	441		1998	0	2	1	1	0	1	0	0	0	0	0	0	1	0	0	0	0	0	0	0	0	0	0	0	0	0	0	0	0	0	0	1	2	2	1	1	1	0	0	1	1	1	1	2	2	4
442_1998	442		1998	0	1	1	1	0	0	0	0	0	0	0	0	0	0	0	0	0	0	0	0	0	0	0	0	0	0	0	0	0	0	0	5	2	3	1	3	1	0	0	1	0	1	0	1	3	1
443_1998	443		1998	0	2	2	2	1	0	0	0	0	0	0	0	0	1	0	0	0	0	0	0	0	0	1	0	0	0	0	0	0	0	0	10	3	3	3	3	2	0	0	0	0	0	0	1	2	6
444_1998	444		1998	0	2	2	2	0	0	1	0	0	0	0	0	1	0	0	1	0	0	0	0	0	1	0	0	1	0	0	0	0	0	1	5	2	3	1	1	1	0	0	1	1	1	1	1	2	1
445_1998	445		1998	0	2	1	1	0	0	0	0	0	0	0	0	0	0	0	0	0	0	0	0	0	0	0	0	0	0	0	0	0	0	0	11	1	2	1	1	1	1	0	1	1	1	0	1	3	1
446_1998	446		1998	1	2	1	1	0	0	1	0	0	0	0	0	1	0	0	0	0	0	0	0	0	0	0	0	0	0	0	0	0	0	0		3	3	1	3	1	0	0	1	0	1	1	-999	-999
447_1998	447		1998	0	2	2	2	0	1	0	0	0	0	0	0	1	0	1	0	0	0	0	0	0	1	0	1	0	0	0	0	0	0	1	4	1	3	2	2	1	1	0	0	0	1	1	1	3	1
448_1998	448		1998	1	2	2	2	0	0	0	1	0	0	0	0	1	0	0	0	1	0	0	0	0	1	0	0	0	1	0	0	0	0	1	4	3	2	1	2	1	0	0	1	0	1	1	1	2	4
449_1998	449		1998	1	2	2	2	0	0	1	0	0	0	0	0	1	0	0	1	0	0	0	0	0	1	0	0	1	0	0	0	0	0	1	8	3	2	1	1	3	0	0	1	1	0	1	1	4	1
450_1998	450		1998	0	2	2	2	0	0	1	0	0	0	0	0	1	0	0	1	0	0	0	0	0	1	0	0	1	0	0	0	0	0	1	1	1	3	1	3	1	1	0	1	0	1	1	1	2	4
451_1998	451		1998	0	1	2	2	0	0	0	0	0	0	0	0	0	1	0	0	0	0	0	0	0	0	1	0	0	0	0	0	0	0	0	1	3	3	2	2	1	0	0	0	0	1	0	1	1	1
452_1998	452		1998	0	2	2	2	0	0	1	0	0	0	0	0	1	0	0	1	0	0	0	0	0	1	0	0	1	0	0	0	0	0	1	8	2	3	2	3	1	0	0	0	0	1	1	1	3	2
453_1998	453		1998	0	2	2	2	0	0	0	1	0	0	0	0	1	0	0	0	1	0	0	0	0	1	0	0	0	1	0	0	0	0	1	1	1	1	1	1	1	1	1	1	1	1	1	1	6	3
454_1998	454		1998	0	2	1	2	1	0	0	0	0	0	0	0	0	0	0	0	0	0	0	0	0	0	1	0	0	0	0	0	0	0	0	3	2	3	1	3	1	0	0	1	0	1	0	1	3	1
455_1998	455		1998	1	1	2	2	0	0	0	0	0	0	0	0	0	1	0	0	0	0	0	0	0	0	1	0	0	0	0	0	0	0	0	5	3	2	1	3	1	0	0	1	0	1	0	1	3	2
456_1998	456		1998	0	2	2	2	0	1	0	0	0	0	0	0	1	0	1	0	0	0	0	0	0	1	0	1	0	0	0	0	0	0	1	1	3	3	2	3	1	0	0	0	0	1	1	1	2	4
457_1998	457		1998	0	1	1	1	0	0	0	0	0	0	0	0	0	0	0	0	0	0	0	0	0	0	0	0	0	0	0	0	0	0	0	3	3	3	1	2	1	0	0	1	0	1	0	1	2	3
458_1998	458		1998	0	1	1	1	0	0	0	0	0	0	0	0	0	0	0	0	0	0	0	0	0	0	0	0	0	0	0	0	0	0	0	5	1	2	1	1	1	1	0	1	1	1	0	1	3	1
459_1998	459		1998	0	1	1	1	0	0	0	0	0	0	0	0	0	0	0	0	0	0	0	0	0	0	0	0	0	0	0	0	0	0	0	4	3	3	1	3	1	0	0	1	0	1	0	1	2	2
460_1998	460		1998	0	2	2	1	0	0	0	1	0	0	0	0	1	0	0	0	1	0	0	0	0	1	0	0	0	0	0	0	0	0	0	1	3	3	2	3	1	0	0	0	0	1	1	1	2	4
461_1998	461		1998	0	1	1	1	0	0	0	0	0	0	0	0	0	0	0	0	0	0	0	0	0	0	0	0	0	0	0	0	0	0	0	8	1	3	1	3	1	1	0	1	0	1	0	2	3	2
462_1998	462		1998	0	1	2	1	0	0	0	0	0	0	0	0	0	1	0	0	0	0	0	0	0	0	0	0	0	0	0	0	0	0	0	1	1	3	1	3	1	1	0	1	0	1	0	1	2	9
463_1998	463		1998	0	1	1	1	0	0	0	0	0	0	0	0	0	0	0	0	0	0	0	0	0	0	0	0	0	0	0	0	0	0	0	10	1	1	1	1	1	1	1	1	1	1	0	1	6	9
464_1998	464		1998	0	2	2	2	1	0	0	0	0	0	0	0	0	1	0	0	0	0	0	0	0	0	1	0	0	0	0	0	0	0	0	6	1	3	2	3	1	1	0	0	0	1	0	2	2	4
465_1998	465		1998	0	2	2	1	0	0	1	0	0	0	0	0	1	0	0	1	0	0	0	0	0	1	0	0	0	0	0	0	0	0	0	6	3	3	1	3	1	0	0	1	0	1	1	2	3	9
466_1998	466		1998	0	1	1	1	0	0	0	0	0	0	0	0	0	0	0	0	0	0	0	0	0	0	0	0	0	0	0	0	0	0	0	5	3	2	2	2	1	0	0	0	0	1	0	2	6	3
467_1998	467		1998	0	1	2	2	0	0	0	0	0	0	0	0	0	1	0	0	0	0	0	0	0	0	1	0	0	0	0	0	0	0	0	15	1	2	1	3	1	1	0	1	0	1	0	1	3	1
468_1998	468		1998	0	1	1	1	0	0	0	0	0	0	0	0	0	0	0	0	0	0	0	0	0	0	0	0	0	0	0	0	0	0	0	4	2	2	1	1	1	0	0	1	1	1	0	1	3	2
469_1998	469		1998	0	1	1	1	0	0	0	0	0	0	0	0	0	0	0	0	0	0	0	0	0	0	0	0	0	0	0	0	0	0	0	15	2	3	1	3	1	0	0	1	0	1	0	1	4	3
470_1998	470		1998	0	2	2	1	1	0	0	0	0	0	0	0	0	1	0	0	0	0	0	0	0	0	0	0	0	0	0	0	0	0	0	8	2	2	2	2	1	0	0	0	0	1	0	1	4	1
471_1998	471		1998	0	1	1	2	0	0	0	0	0	0	0	0	0	0	0	0	0	0	0	0	0	0	1	0	0	0	0	0	0	0	0	6	2	3	1	3	1	0	0	1	0	1	0	1	2	9
472_1998	472		1998	0	1	2	1	0	0	0	0	0	0	0	0	0	1	0	0	0	0	0	0	0	0	0	0	0	0	0	0	0	0	0	9	3	2	1	1	1	0	0	1	1	1	0	1	3	1
473_1998	473		1998	0	1	1	1	0	0	0	0	0	0	0	0	0	0	0	0	0	0	0	0	0	0	0	0	0	0	0	0	0	0	0	9	2	3	2	3	2	0	0	0	0	0	0	1	4	2
474_1998	474		1998	0	2	2	2	1	0	0	0	0	0	0	0	0	1	0	0	0	0	0	0	0	0	1	0	0	0	0	0	0	0	0	12	3	3	1	1	1	0	0	1	1	1	0	1	2	1
475_1998	475		1998	0	2	2	2	0	0	1	0	0	0	0	0	1	0	0	1	0	0	0	0	0	1	0	0	1	0	0	0	0	0	1	15	1	3	1	3	1	1	0	1	0	1	1	1	3	3
476_1998	476		1998	0	1	1	1	0	0	0	0	0	0	0	0	0	0	0	0	0	0	0	0	0	0	0	0	0	0	0	0	0	0	0	7	1	1	1	2	1	1	1	1	0	1	0	1	6	2
477_1998	477		1998	0	2	1	1	1	0	0	0	0	0	0	0	0	0	0	0	0	0	0	0	0	0	0	0	0	0	0	0	0	0	0	2	2	3	1	1	1	0	0	1	1	1	0	2	3
478_1998	478		1998	0	2	2	2	1	0	0	0	0	0	0	0	0	1	0	0	0	0	0	0	0	0	1	0	0	0	0	0	0	0	0	8	1	1	1	1	1	1	1	1	1	1	0	1	5	1
479_1998	479		1998	0	2	1	1	0	0	0	0	1	0	0	0	1	0	0	0	0	0	0	0	0	0	0	0	0	0	0	0	0	0	0	11	2	3	1	2	1	0	0	1	0	1	1	1	2	4
480_1998	480		1998	0	1	1	1	0	0	0	0	0	0	0	0	0	0	0	0	0	0	0	0	0	0	0	0	0	0	0	0	0	0	0	5	1	3	1	3	1	1	0	1	0	1	0	1	4	1
481_1998	481		1998	0	1	1	1	0	0	0	0	0	0	0	0	0	0	0	0	0	0	0	0	0	0	0	0	0	0	0	0	0	0	0		2	3	2	2	1	0	0	0	0	1	0	1	6	1
482_1998	482		1998	0	2	2	1	0	0	1	0	0	0	0	0	1	0	0	1	0	0	0	0	0	1	0	0	0	0	0	0	0	0	0	6	1		1			1		1			1	1	4	1
483_1998	483		1998	0	2	2	2	0	0	1	0	0	0	0	0	1	0	0	1	0	0	0	0	0	1	0	0	1	0	0	0	0	0	1	8	3	3	1	3	1	0	0	1	0	1	1	1	3	1
484_1998	484		1998	0	2	2	2	1	0	0	0	0	0	0	0	0	1	0	0	0	0	0	0	0	0	1	0	0	0	0	0	0	0	0	3	1	3	2	2	1	1	0	0	0	1	0	1	2	1
485_1998	485		1998	0	1	1	2	0	0	0	0	0	0	0	0	0	0	0	0	0	0	0	0	0	0	0	0	0	0	0	0	0	0	0	4	1	3	1	1	1	1	0	1	1	1	0	1	2	4
486_1998	486		1998	0	1	1	1	0	0	0	0	0	0	0	0	0	0	0	0	0	0	0	0	0	0	0	0	0	0	0	0	0	0	0	12	1	2	1	2	1	1	0	1	0	1	0	1	3	1
487_1998	487		1998	0	2	2	1	0	0	0	0	0	0	0	0	0	0	0	0	0	0	0	0	0	0	0	0	0	0	0	0	0	0	0	12	3	3	1	3	1	0	0	1	0	1	0	1	2	4
488_1998	488		1998	0	1	2	2	0	0	0	0	0	0	0	0	0	0	0	0	0	0	1	0	0	1	0	0	0	0	0	1	0	0	1	10	1	2	1	3	1	1	0	1	0	1	1	1	3	1
489_1998	489		1998	0	2	1	1	0	0	1	0	0	0	0	0	1	0	0	0	0	0	0	0	0	0	0	0	0	0	0	0	0	0	0	7	1	3	1	2	1	1	0	1	0	1	1	1	3	1
490_1998	490		1998	0	2	1	1	0	0	1	0	0	0	0	0	1	0	0	0	0	0	0	0	0	0	0	0	0	0	0	0	0	0	0	5	3	3	1	2	1	0	0	1	0	1	1	1	3	1
491_1998	491		1998	0	2	1	1	1	0	0	0	0	0	0	0	0	0	0	0	0	0	0	0	0	0	0	0	0	0	0	0	0	0	0	9	1	3	1	3	1	1	0	1	0	1	0	1	2	4
492_1998	492		1998	0	2	2	1	1	0	0	0	0	0	0	0	0	1	0	0	0	0	0	0	0	0	0	0	0	0	0	0	0	0	0	3	3	3	1	1	1	0	0	1	1	1	0	1	2	1
493_1998	493		1998	0	1	2	2	0	0	0	0	0	0	0	0	0	0	0	0	0	1	0	0	0	1	0	0	0	0	1	0	0	0	1	8	1	3	1	1	1	1	0	1	1	1	1	1	2	1
494_1998	494		1998	0	2	1	1	1	0	0	0	0	0	0	0	0	0	0	0	0	0	0	0	0	0	0	0	0	0	0	0	0	0	0	7	3	3	1	1	1	0	0	1	1	1	0	1	6	3
495_1998	495		1998	1	2	2	1	1	0	0	0	0	0	0	0	0	1	0	0	0	0	0	0	0	0	0	0	0	0	0	0	0	0	0	10	1	1	1	1	1	1	1	1	1	1	0	1	4	2
496_1998	496		1998	0	1	1	2	0	0	0	0	0	0	0	0	0	0	0	0	0	0	0	0	0	0	1	0	0	0	0	0	0	0	0	10	1	2	1	1	1	1	0	1	1	1	0	1	2	4
497_1998	497		1998	0	1	2	2	0	0	0	0	0	0	0	0	0	1	0	0	0	0	0	0	0	0	1	0	0	0	0	0	0	0	0	6	1	2	1	2	1	1	0	1	0	1	0	1	3	3
498_1998	498		1998	0	1	2	2	0	0	0	0	0	0	0	0	0	1	0	0	0	0	0	0	0	0	1	0	0	0	0	0	0	0	0	10	2	3	1	3	1	0	0	1	0	1	0	1	-999	4
499_1998	499		1998	0	1	1	2	0	0	0	0	0	0	0	0	0	0	0	0	0	0	0	0	0	0	1	0	0	0	0	0	0	0	0	6	1	2	1	2	1	1	0	1	0	1	0	1	6	3
500_1998	500		1998	0	2	2	2	0	0	0	1	0	0	0	0	1	0	0	0	1	0	0	0	0	1	0	0	0	1	0	0	0	0	1	1	2		1	3	1	0		1	0	1	1	1	2	4
501_1998	501		1998	0	2	1	2	1	0	0	0	0	0	0	0	0	0	0	0	0	0	0	0	0	0	1	0	0	0	0	0	0	0	0		2	3	1	2	1	0	0	1	0	1	0	1	2	1
502_1998	502		1998	0	2	1	2	0	0	0	0	0	0	0	0	0	0	0	0	0	0	0	0	0	0	0	0	0	0	0	0	0	0	0	9	1	3	1	3	1	1	0	1	0	1	0	1	3	1
503_1998	503		1998	0	2	1	1	1	0	0	0	0	0	0	0	0	0	0	0	0	0	0	0	0	0	0	0	0	0	0	0	0	0	0	7	1	2	1	3	2	1	0	1	0	0	0	1	4	2
504_1998	504		1998	0	1	1	1	0	0	0	0	0	0	0	0	0	0	0	0	0	0	0	0	0	0	0	0	0	0	0	0	0	0	0	1	2	2	1	1	1	0	0	1	1	1	0	1	2	9
505_1998	505		1998	0	2	2	2	0	0	1	0	0	0	0	0	1	0	0	1	0	0	0	0	0	1	0	0	1	0	0	0	0	0	1	3	3	3	1	3	1	0	0	1	0	1	1	1	3	1
506_1998	506		1998	0	2	1	1	1	0	0	0	0	0	0	0	0	0	0	0	0	0	0	0	0	0	0	0	0	0	0	0	0	0	0	10	3	3	1	1	1	0	0	1	1	1	0	2	4	8
507_1998	507		1998	0	2	2	2	1	0	0	0	0	0	0	0	0	1	0	0	0	0	0	0	0	0	1	0	0	0	0	0	0	0	0	6	1	2	1	1	1	1	0	1	1	1	0	1	1	5
508_1998	508		1998	0	1	2	1	0	0	0	0	0	0	0	0	0	0	0	1	0	0	0	0	0	1	0	0	0	0	0	0	0	0	0	9	2	1	1	2	1	0	1	1	0	1	1	1	5	1
509_1998	509		1998	0	2	1	1	1	0	1	0	0	0	0	0	1	0	0	0	0	0	0	0	0	0	0	0	0	0	0	0	0	0	0	1	3	3	2	2	1	0	0	0	0	1	1	2	2	9
510_1998	510		1998	0	1	2	1	0	0	0	0	0	0	0	0	0	0	0	1	0	0	0	0	0	1	0	0	0	0	0	0	0	0	0	7	1	1	1	3	1	1	1	1	0	1	1	1	4	1
511_1998	511		1998	0	2	2	1	0	0	1	0	0	0	0	0	1	0	0	1	0	0	0	0	0	1	0	0	0	0	0	0	0	0	0	11	2	2	1	2	2	0	0	1	0	0	1	1	5	1
512_1998	512		1998	0	2	1	2	1	0	0	0	0	0	0	0	0	0	0	0	0	0	0	0	0	0	1	0	0	0	0	0	0	0	0	1	2	3	1	3	1	0	0	1	0	1	0	1	2	4
513_1998	513		1998	0	1	1	1	0	0	0	0	0	0	0	0	0	0	0	0	0	0	0	0	0	0	0	0	0	0	0	0	0	0	0	9	1	3	1	3	1	1	0	1	0	1	0	1	3	1
514_1998	514		1998	0	2	2	2	0	1	0	0	0	0	0	0	1	0	1	0	0	0	0	0	0	1	0	1	0	0	0	0	0	0	1	5	1	3	1	3	1	1	0	1	0	1	1	1	4	1
515_1998	515		1998	0	1	2	1	0	0	0	0	0	0	0	0	0	1	0	0	0	0	0	0	0	0	0	0	0	0	0	0	0	0	0	5	3	2	2	3	1	0	0	0	0	1	0	1	3	2
516_1998	516		1998	0	2	2	2	0	0	1	0	0	0	0	0	1	0	0	1	0	0	0	0	0	1	0	0	1	0	0	0	0	0	1		1	3		3	1	1	0		0	1	1	1	5	1
517_1998	517		1998	0	2	1	1	1	0	0	0	0	0	0	0	0	0	0	0	0	0	0	0	0	0	0	0	0	0	0	0	0	0	0	10	2	2	1	3	1	0	0	1	0	1	0	1	3	1
518_1998	518		1998	0	1	1	1	0	0	0	0	0	0	0	0	0	0	0	0	0	0	0	0	0	0	0	0	0	0	0	0	0	0	0	6	3	3	1	2	1	0	0	1	0	1	0	1	2	1
519_1998	519		1998	1	2	1	1	1	0	0	0	0	0	0	0	0	0	0	0	0	0	0	0	0	0	0	0	0	0	0	0	0	0	0	4	1	1	1	3	1	1	1	1	0	1	0	1	4	1
520_1998	520		1998	0	2	2	2	0	0	1	0	0	0	0	0	1	0	0	1	0	0	0	0	0	1	0	0	1	0	0	0	0	0	1	10	1	3		3	1	1	0		0	1	1	1	5	1
521_1998	521		1998	0	1	1	-999	0	0	0	0	0	0	0	0	0	0	0	0	0	0	0	0	0	0	0	0	0	0	0	0	0	0	0	10	3	3	1	3	1	0	0	1	0	1	0	1	3	1
522_1998	522		1998	0	2	2	2	0	1	0	0	0	0	0	0	1	0	1	0	0	0	0	0	0	1	0	1	0	0	0	0	0	0	1	2	3	3	1	1	1	0	0	1	1	1	1	-999	3	1
523_1998	523		1998	0	2	1	1	0	0	0	1	0	0	0	0	1	0	0	0	0	0	0	0	0	0	0	0	0	0	0	0	0	0	0	6	1	3	1	1	1	1	0	1	1	1	1	1	3	2
524_1998	524		1998	0	2	1	1	1	0	0	0	0	0	0	0	0	0	0	0	0	0	0	0	0	0	0	0	0	0	0	0	0	0	0	9	1	3	1	3	3	1	0	1	0	0	0	2	2	4
525_1998	525		1998	0	1	2	2	0	0	0	0	0	0	0	0	0	1	0	0	0	0	0	0	0	0	1	0	0	0	0	0	0	0	0	7	3	3	1	3	1	0	0	1	0	1	0	1	4	3
526_1998	526		1998	0	1	1	1	0	0	0	0	0	0	0	0	0	0	0	0	0	0	0	0	0	0	0	0	0	0	0	0	0	0	0	7	1	1	1	1	1	1	1	1	1	1	0	1	4	1
527_1998	527		1998	1	2	2	1	1	0	0	0	0	0	0	0	0	1	0	0	0	0	0	0	0	0	0	0	0	0	0	0	0	0	0	5	2	2	1	1	1	0	0	1	1	1	0	1	3	1
528_1998	528		1998	0	2	2	2	1	0	0	0	0	0	0	0	0	1	0	0	0	0	0	0	0	0	1	0	0	0	0	0	0	0	0	1	2	3	1	3	1	0	0	1	0	1	0	2	2	9
529_1998	529		1998	0	1	1	2	0	0	0	0	0	0	0	0	0	0	0	0	0	0	0	0	0	0	0	0	0	1	0	0	0	0	1	11	1	3	1	1	1	1	0	1	1	1	1	1	5	2
530_1998	530		1998	0	2	2	1	0	0	0	0	0	0	0	0	0	0	0	0	0	0	0	0	0	0	0	0	0	0	0	0	0	0	0	4	3	3	1	1	1	0	0	1	1	1	0	1	4	1
531_1998	531		1998	0	1	2	2	0	0	0	0	0	0	0	0	0	1	0	0	0	0	0	0	0	0	1	0	0	0	0	0	0	0	0	11	1	3	1	1	1	1	0	1	1	1	0	1	3	1
532_1998	532		1998	0	1	2	1	0	0	0	0	0	0	0	0	0	1	0	0	0	0	0	0	0	0	0	0	0	0	0	0	0	0	0	10	1	3	1	1	1	1	0	1	1	1	0	1	5	1
533_1998	533		1998	0	2	2	1	1	0	0	0	0	0	0	0	0	1	0	0	0	0	0	0	0	0	0	0	0	0	0	0	0	0	0	15	2	3	3	3	1	0	0	0	0	1	0	1	3	1
534_1998	534		1998	0	1	1	1	0	0	0	0	0	0	0	0	0	0	0	0	0	0	0	0	0	0	0	0	0	0	0	0	0	0	0	7	2	3	1	3	1	0	0	1	0	1	0	1	4	1
535_1998	535		1998	0	1	2	2	0	0	0	0	0	0	0	0	0	1	0	0	0	0	0	0	0	0	1	0	0	0	0	0	0	0	0	3	2	1	1	3	1	0	1	1	0	1	0	1	4	1
536_1998	536		1998	0	2	2	1	1	0	0	0	0	0	0	0	0	1	0	0	0	0	0	0	0	0	0	0	0	0	0	0	0	0	0	7	1	3	1	2	1	1	0	1	0	1	0	2	3	1
537_1998	537		1998	0	2	2	1	1	0	0	0	0	0	0	0	0	1	0	0	0	0	0	0	0	0	0	0	0	0	0	0	0	0	0	1	2	3	1	3	1	0	0	1	0	1	0	2	3	6
538_1998	538		1998	0	2	2	1	1	0	0	0	0	0	0	0	0	1	0	0	0	0	0	0	0	0	0	0	0	0	0	0	0	0	0	7	1	3	1	2	1	1	0	1	0	1	0	2	3	1
539_1998	539		1998	0	1	2	2	0	0	0	0	0	0	0	0	0	1	0	0	0	0	0	0	0	0	1	0	0	0	0	0	0	0	0	3	2	1	1	3	1	0	1	1	0	1	0	1	4	1
540_1998	540		1998	0	1	2	1	0	0	0	0	0	0	0	0	0	1	0	0	0	0	0	0	0	0	0	0	0	0	0	0	0	0	0	7	3	3	1	1	1	0	0	1	1	1	0	1	3	1
541_1998	541		1998	0	2	2	2	1	0	0	0	0	0	0	0	0	1	0	0	0	0	0	0	0	0	1	0	0	0	0	0	0	0	0	4	3	3	2	3	2	0	0	0	0	0	0	1	3	1
542_1998	542		1998	0	1	1	1	0	0	0	0	0	0	0	0	0	0	0	0	0	0	0	0	0	0	0	0	0	0	0	0	0	0	0	7	3	3	1	1	1	0	0	1	1	1	0	1	3	2
543_1998	543		1998	0	2	1	2	0	0	0	0	0	0	0	0	0	0	0	0	0	0	0	0	0	0	0	0	0	0	0	0	0	0	0	4			1		1			1		1	0	2	2	2
544_1998	544		1998	0	1	1	1	0	0	0	0	0	0	0	0	0	0	0	0	0	0	0	0	0	0	0	0	0	0	0	0	0	0	0	7	3	3	1	3	1	0	0	1	0	1	0	1	3	1
545_1998	545		1998	0	1	2	1	0	0	0	0	0	0	0	0	0	1	0	0	0	0	0	0	0	0	0	0	0	0	0	0	0	0	0	9	1	3	1	1	1	1	0	1	1	1	0	1	4	1
546_1998	546		1998	0	1	1	1	0	0	0	0	0	0	0	0	0	0	0	0	0	0	0	0	0	0	0	0	0	0	0	0	0	0	0	7	3	3	1	3	1	0	0	1	0	1	0	1	3	1
547_1998	547		1998	0	1	1	1	0	0	0	0	0	0	0	0	0	0	0	0	0	0	0	0	0	0	0	0	0	0	0	0	0	0	0	15	1	1	1	1	1	1	1	1	1	1	0	1	4	3
548_1998	548		1998	0	1	1	1	0	0	0	0	0	0	0	0	0	0	0	0	0	0	0	0	0	0	0	0	0	0	0	0	0	0	0	5	1	3	3	1	1	1	0	0	1	1	0	1	4
549_1998	549		1998	0	2	1	1	1	0	0	0	0	0	0	0	0	0	0	0	0	0	0	0	0	0	0	0	0	0	0	0	0	0	0	3	1	2	1	2	1	1	0	1	0	1	0	1	2	1
550_1998	550		1998	0	1	2	1	0	0	0	0	0	0	0	0	0	1	0	0	0	0	0	0	0	0	0	0	0	0	0	0	0	0	0	7	2	3	1	3	1	0	0	1	0	1	0	2	3	9
551_1998	551		1998	0	1	1	1	0	0	0	0	0	0	0	0	0	0	0	0	0	0	0	0	0	0	0	0	0	0	0	0	0	0	0	7	2	2	2	3	2	0	0	0	0	0	0	1	3	2
552_1998	552		1998	0	2	2	2	1	0	0	0	0	0	0	0	0	1	0	0	0	0	0	0	0	0	1	0	0	0	0	0	0	0	0	3	1	3	1	2	1	1	0	1	0	1	0	2	2	4
553_1998	553		1998	1	1	1	2	0	0	0	0	0	0	0	0	0	0	0	0	0	0	0	0	0	0	1	0	0	0	0	0	0	0	0	6	3	2	2	3	2	0	0	0	0	0	0	1	3	1
554_1998	554		1998	0	1	1	1	0	0	0	0	0	0	0	0	0	0	0	0	0	0	0	0	0	0	0	0	0	0	0	0	0	0	0	9	2	3	1	2	1	0	0	1	0	1	0	1	4	1
555_1998	555		1998	1	2	2	2	0	1	0	0	0	0	0	0	1	0	1	0	0	0	0	0	0	1	0	1	0	0	0	0	0	0	1	8	1	3	1	3	1	1	0	1	0	1	1	1	3	1
556_1998	556		1998	0	1	1	1	0	0	0	0	0	0	0	0	0	0	0	0	0	0	0	0	0	0	0	0	0	0	0	0	0	0	0	7	1	2	1	1	1	1	0	1	1	1	0	1	6	3
557_1998	557		1998	0	1	2	2	0	0	0	0	0	0	0	0	0	0	1	0	0	0	0	0	0	1	0	1	0	0	0	0	0	0	1	15	1	3	1	3	1	1	0	1	0	1	1	1	4	1
558_1998	558		1998	0	2	1	2	1	0	0	0	0	0	0	0	0	0	0	0	0	0	0	0	0	0	1	0	0	0	0	0	0	0	0	4	1	3	2	2	1	1	0	0	0	1	0	1	3	3
559_1998	559		1998	0	2	2	2	0	0	1	0	0	0	0	0	1	0	0	1	0	0	0	0	0	1	0	0	1	0	0	0	0	0	1	4	2	2	2	3	2	0	0	0	0	0	1	1	3	1
560_1998	560		1998	0	2	1	1	0	0	0	1	0	0	0	0	1	0	0	0	0	0	0	0	0	0	0	0	0	0	0	0	0	0	0	6	2	2	1	3	1	0	0	1	0	1	1	1	2	1
561_1998	561		1998	0	2	2	1	1	0	0	0	0	0	0	0	0	1	0	0	0	0	0	0	0	0	0	0	0	0	0	0	0	0	0	4	2	3	1	3	1	0	0	1	0	1	0	2	3	8
562_1998	562		1998	0	1	1	2	0	0	0	0	0	0	0	0	0	0	0	0	0	0	0	0	0	0	1	0	0	0	0	0	0	0	0	6	1	3	1	1	1	1	0	1	1	1	0	1	2	1
563_1998	563		1998	0	2	2	1	0	0	0	1	0	0	0	0	1	0	0	0	1	0	0	0	0	1	0	0	0	0	0	0	0	0	0	3	1	3	1	3	1	1	0	1	0	1	1	1	3	1
564_1998	564		1998	0	1	1	1	0	0	0	0	0	0	0	0	0	0	0	0	0	0	0	0	0	0	0	0	0	0	0	0	0	0	0	15	3	3	1	3	1	0	0	1	0	1	0	1	3	9
565_1998	565		1998	0	1	1	1	0	0	0	0	0	0	0	0	0	0	0	0	0	0	0	0	0	0	0	0	0	0	0	0	0	0	0	8	3	3	1	3	1	0	0	1	0	1	0	1	3	1
566_1998	566		1998	0	1	2	2	0	0	0	0	0	0	0	0	0	1	0	0	0	0	0	0	0	0	1	0	0	0	0	0	0	0	0	6	1	3	1	3	1	1	0	1	0	1	0	2	5	1
567_1998	567		1998	0	2	2	1	1	0	0	0	0	0	0	0	0	1	0	0	0	0	0	0	0	0	0	0	0	0	0	0	0	0	0	1	2	3	1	1	1	0	0	1	1	1	0	1	2	4
568_1998	568		1998	0	2	2	1	1	0	0	0	0	0	0	0	0	1	0	0	0	0	0	0	0	0	0	0	0	0	0	0	0	0	0	1	2	3	1	1	1	0	0	1	1	1	0	1	2	4
569_1998	569		1998	1	2	2	2	0	1	0	0	0	0	0	0	1	0	1	0	0	0	0	0	0	1	0	1	0	0	0	0	0	0	1	4	3	3	1	1	1	0	0	1	1	1	1	1	2	1
570_1998	570		1998	0	1	2	1	0	0	0	0	0	0	0	0	0	1	0	0	0	0	0	0	0	0	0	0	0	0	0	0	0	0	0	9	1	3	1	3	2	1	0	1	0	0	0	1	3	1
571_1998	571		1998	0	2	2	2	0	0	1	0	0	0	0	0	1	0	0	1	0	0	0	0	0	1	0	0	1	0	0	0	0	0	1	15	1	3	1	3	1	1	0	1	0	1	1	1	4	1
572_1998	572		1998	0	1	2	2	0	0	0	0	0	0	0	0	0	1	0	0	0	0	0	0	0	0	1	0	0	0	0	0	0	0	0	7	1	3	1	1	1	1	0	1	1	1	0	2	2	8
573_1998	573		1998	0	1	2	1	0	0	0	0	0	0	0	0	0	1	0	0	0	0	0	0	0	0	0	0	0	0	0	0	0	0	0	3	2	3	2	3	2	0	0	0	0	0	0	1	3	1
574_1998	574		1998	0	1	1	2	0	0	0	0	0	0	0	0	0	0	0	0	0	0	0	0	0	0	1	0	0	0	0	0	0	0	0		1	3	1	3	1	1	0	1	0	1	0	2	3	1
575_1998	575		1998	0	2	2	2	0	0	1	0	0	0	0	0	1	0	0	1	0	0	0	0	0	1	0	0	1	0	0	0	0	0	1	15	1	3	1	3	1	1	0	1	0	1	1	1	4	1
576_1998	576		1998	0	1	1	1	0	0	0	0	0	0	0	0	0	0	0	0	0	0	0	0	0	0	0	0	0	0	0	0	0	0	0	11	2	3	1	3	1	0	0	1	0	1	0	1	4	2
577_1998	577		1998	0	1	1	1	0	0	0	0	0	0	0	0	0	0	0	0	0	0	0	0	0	0	0	0	0	0	0	0	0	0	0	8	3	2	1	1	1	0	0	1	1	1	0	1	4	1
578_1998	578		1998	1	1	1	1	0	0	0	0	0	0	0	0	0	0	0	0	0	0	0	0	0	0	0	0	0	0	0	0	0	0	0	15	1	3	1	1	1	1	0	1	1	1	0	1	2	1
579_1998	579		1998	0	2	1	1	0	0	1	0	0	0	0	0	1	0	0	0	0	0	0	0	0	0	0	0	0	0	0	0	0	0	0	15	1	1	1	1	1	1	1	1	1	1	1	1	5	2
580_1998	580		1998	0	2	2	2	0	0	1	0	0	0	0	0	1	0	0	1	0	0	0	0	0	1	0	0	1	0	0	0	0	0	1	6	1	3	1	3	2	1	0	1	0	0	1	1	1	5
581_1998	581		1998	0	1	1	2	0	0	0	0	0	0	0	0	0	0	0	0	0	0	0	0	0	0	0	0	0	0	0	0	0	0	0	9	1	2	1	1	1	1	0	1	1	1	0	1	3	2
582_1998	582		1998	0	1	1	2	0	0	0	0	0	0	0	0	0	0	0	0	0	0	0	0	0	0	1	0	0	0	0	0	0	0	0	5	1	3	1	3	1	1	0	1	0	1	0	2	3	1
583_1998	583		1998	1	1	1	2	0	0	0	0	0	0	0	0	0	0	0	0	0	0	0	0	0	0	1	0	0	0	0	0	0	0	0	7	1	3	1	3	2	1	0	1	0	0	0	1	4	1
584_1998	584		1998	0	2	2	2	0	0	0	0	0	1	0	0	1	0	0	0	0	0	1	0	0	1	0	0	0	0	0	1	0	0	1	5	2	3	1	3	1	0	0	1	0	1	1	1	2	4
585_1998	585		1998	0	2	2	2	0	1	0	0	0	0	0	0	1	0	1	0	0	0	0	0	0	1	0	1	0	0	0	0	0	0	1		3	3	2	3	3	0	0	0	0	0	1	-999	-999
586_1998	586		1998	1	1	1	2	0	0	0	0	0	0	0	0	0	0	0	0	0	0	0	0	0	0	1	0	0	0	0	0	0	0	0	6	3	3	1	3	2	0	0	1	0	0	0	1	3	9
587_1998	587		1998	1	1	1	1	0	0	0	0	0	0	0	0	0	0	0	0	0	0	0	0	0	0	0	0	0	0	0	0	0	0	0	6	1	3	3	3	2	1	0	0	0	0	0	1	4	1
588_1998	588		1998	0	1	1	2	0	0	0	0	0	0	0	0	0	0	0	0	0	0	0	0	0	0	1	0	0	0	0	0	0	0	0	4	3	1	1	3	1	0	1	1	0	1	0	1	6	7
589_1998	589		1998	0	2	2	2	0	1	0	0	0	0	0	0	1	0	1	0	0	0	0	0	0	1	0	1	0	0	0	0	0	0	1	12	1	3	1	3	2	1	0	1	0	0	1	1	3	1
590_1998	590		1998	0	1	2	1	0	0	0	0	0	0	0	0	0	1	0	0	0	0	0	0	0	0	0	0	0	0	0	0	0	0	0	3	1	3	1	3	1	1	0	1	0	1	0	1	3	3
591_1998	591		1998	0	1	1	1	0	0	0	0	0	0	0	0	0	0	0	0	0	0	0	0	0	0	0	0	0	0	0	0	0	0	0	4	3	3	1	3	1	0	0	1	0	1	0	1	2	1
592_1998	592		1998	0	2	2	1	1	0	0	0	0	0	0	0	0	1	0	0	0	0	0	0	0	0	0	0	0	0	0	0	0	0	0	2	2	3	1	3	1	0	0	1	0	1	0	2	2	1
593_1998	593		1998	0	2	1	1	1	0	0	0	0	0	0	0	0	0	0	0	0	0	0	0	0	0	0	0	0	0	0	0	0	0	0	12	1	3	1	1	1	1	0	1	1	1	0	1	4	1
594_1998	594		1998	0	2	1	1	1	0	0	0	0	0	0	0	0	0	0	0	0	0	0	0	0	0	0	0	0	0	0	0	0	0	0	12	1	3	1	1	1	1	0	1	1	1	0	1	4	1
595_1998	595		1998	0	2	1	1	1	0	0	0	0	0	0	0	0	0	0	0	0	0	0	0	0	0	0	0	0	0	0	0	0	0	0	5	2	2	2	3	1	0	0	0	0	1	0	2	3	1
596_1998	596		1998	0	2	2	1	0	1	0	0	0	0	0	0	1	0	1	0	0	0	0	0	0	1	0	0	0	0	0	0	0	0	0	8	2	3	1	3	1	0	0	1	0	1	1	1	2	7
597_1998	597		1998	0	1	1	1	0	0	0	0	0	0	0	0	0	0	0	0	0	0	0	0	0	0	0	0	0	0	0	0	0	0	0	15	3	2	2	3	1	0	0	0	0	1	0	2	2	1
598_1998	598		1998	0	1	1	1	0	0	0	0	0	0	0	0	0	0	0	0	0	0	0	0	0	0	0	0	0	0	0	0	0	0	0	10	1	1	1	3	1	1	1	1	0	1	0	1	2	4
599_1998	599		1998	0	1	1	1	0	0	0	0	0	0	0	0	0	0	0	0	0	0	0	0	0	0	0	0	0	0	0	0	0	0	0	6	2	2	1	2	1	0	0	1	0	1	0	1	3	1
600_1998	600		1998	0	2	2	2	0	0	1	0	0	0	0	0	1	0	0	1	0	0	0	0	0	1	0	0	1	0	0	0	0	0	1	4	3	3	2	3	3	0	0	0	0	0	1	1	3	1
601_1998	601		1998	0	2	2	2	0	0	1	0	0	0	0	0	1	0	0	1	0	0	0	0	0	1	0	0	1	0	0	0	0	0	1	3	2	2	2	3	2	0	0	0	0	0	1	1	3	1
602_1998	602		1998	0	2	2	1	0	0	0	1	0	0	0	0	1	0	0	0	1	0	0	0	0	1	0	0	0	0	0	0	0	0	0	5	1	3	1	3	1	1	0	1	0	1	1	1	3	1
603_1998	603		1998	0	1	2	2	0	0	0	0	0	0	0	0	0	1	0	0	0	0	0	0	0	0	1	0	0	0	0	0	0	0	0	10	1	3	1	1	1	1	0	1	1	1	0	1	4	2
604_1998	604		1998	0	2	1	2	1	0	0	0	0	0	0	0	0	0	0	0	0	0	0	0	0	0	1	0	0	0	0	0	0	0	0	8	3	2	1	3	1	0	0	1	0	1	0	1	3	1
605_1998	605		1998	0	1	2	1	0	0	0	0	0	0	0	0	0	1	0	0	0	0	0	0	0	0	0	0	0	0	0	0	0	0	0	8	3	3	1	3	1	0	0	1	0	1	0	2	2	9
606_1998	606		1998	1	1	2	1	0	0	0	0	0	0	0	0	0	1	0	0	0	0	0	0	0	0	0	0	0	0	0	0	0	0	0	7	3	3	1	3	1	0	0	1	0	1	0	1	2	1
607_1998	607		1998	0	2	2	1	0	0	1	0	0	0	0	0	1	0	0	1	0	0	0	0	0	1	0	0	0	0	0	0	0	0	0	7	1	3	1	2	1	1	0	1	0	1	1	1	3	9
608_1998	608		1998	0	1	2	2	0	0	0	0	0	0	0	0	0	0	1	0	0	0	0	0	0	1	0	1	0	0	0	0	0	0	1	1	2	3	1	1	1	0	0	1	1	1	1	1	2	4
609_1998	609		1998	0	1	1	1	0	0	0	0	0	0	0	0	0	0	0	0	0	0	0	0	0	0	0	0	0	0	0	0	0	0	0	10	3	3	1	3	1	0	0	1	0	1	0	1	3	2
610_1998	610		1998	0	2	2	2	0	1	0	0	0	0	0	0	1	0	1	0	0	0	0	0	0	1	0	1	0	0	0	0	0	0	1	9	3	2	2	2	1	0	0	0	0	1	1	2	2	4
611_1998	611		1998	1	-999	1	-999	0	0	0	0	0	0	0	0	0	0	0	0	0	0	0	0	0	0	0	0	0	0	0	0	0	0	0	7	1	1	1	1	1	1	1	1	1	1	0	1	3	1
612_1998	612		1998	0	-999	-999	-999	0	0	0	0	0	0	0	0	0	0	0	0	0	0	0	0	0	0	0	0	0	0	0	0	0	0	0												0	-999	-999
613_1998	613		1998	0	2	1	1	1	0	0	0	0	0	0	0	0	0	0	0	0	0	0	0	0	0	0	0	0	0	0	0	0	0	0	6	1	3	2	3	1	1	0	0	0	1	0	1	4	1
614_1998	614		1998	0	1	2	1	0	0	0	0	0	0	0	0	0	1	0	0	0	0	0	0	0	0	0	0	0	0	0	0	0	0	0	3	1	3	1	1	1	1	0	1	1	1	0	2	2	1
615_1998	615		1998		2	2	1	1	0	0	0	0	0	0	0	0	1	0	0	0	0	0	0	0	0	0	0	0	0	0	0	0	0	0	7	2	3	1	3	1	0	0	1	0	1	0	1	3	1
616_1998	616		1998	0	2	1	1	1	0	0	0	0	0	0	0	0	0	0	0	0	0	0	0	0	0	0	0	0	0	0	0	0	0	0	8	3	2	1	2	1	0	0	1	0	1	0	2	3	2
617_1998	617		1998	0	2	2	2	1	0	0	0	0	0	0	0	0	1	0	0	0	0	0	0	0	0	1	0	0	0	0	0	0	0	0	5	2	2	2	2	1	0	0	0	0	1	0	2	3	2
618_1998	618		1998	0	2	2	2	0	0	1	0	0	0	0	0	1	0	0	1	0	0	0	0	0	1	0	0	1	0	0	0	0	0	1	8	1	3	1	3	1	1	0	1	0	1	1	1	1	9
619_1998	619		1998	0	2	2	2	0	0	1	0	0	0	0	0	1	0	0	1	0	0	0	0	0	1	0	0	1	0	0	0	0	0	1	8	1	3	1	3	1	1	0	1	0	1	1	1	1	9
620_1998	620		1998	1	1	1	2	0	0	0	0	0	0	0	0	0	0	0	0	0	0	0	0	0	0	1	0	0	0	0	0	0	0	0	1	1	2	1	1	1	1	0	1	1	1	0	1	3	1
621_1998	621		1998	0	2	2	2	0	1	0	0	0	0	0	0	1	0	1	0	0	0	0	0	0	1	0	1	0	0	0	0	0	0	1	4	3	2	1	2	1	0	0	1	0	1	1	1	2	1
622_1998	622		1998	0	2	2	1	0	0	0	1	0	0	0	0	1	0	0	0	1	0	0	0	0	1	0	0	0	0	0	0	0	0	0	6	2	3	1	2	2	0	0	1	0	0	1	1	4	1
623_1998	623		1998	0	1	2	2	0	0	0	0	0	0	0	0	0	0	0	1	0	0	0	0	0	1	0	0	1	0	0	0	0	0	1	15	2	3	1	3	1	0	0	1	0	1	1	1	3	2
624_1998	624		1998	0	2	1	1	1	0	0	0	0	0	0	0	0	0	0	0	0	0	0	0	0	0	0	0	0	0	0	0	0	0	0	4	1	3	1	3	1	1	0	1	0	1	0	1	4	1
625_1998	625		1998	0	2	1	2	1	0	0	0	0	0	0	0	0	0	0	0	0	0	0	0	0	0	1	0	0	0	0	0	0	0	0	10	1	3	1	3	2	1	0	1	0	0	0	2	3	1
626_1998	626		1998	0	1	2	1	0	0	0	0	0	0	0	0	0	1	0	0	0	0	0	0	0	0	0	0	0	0	0	0	0	0	0	9	1	2	1	1	1	1	0	1	1	1	0	1	4	2
627_1998	627		1998	0	2	1	1	0	0	0	1	0	0	0	0	1	0	0	0	0	0	0	0	0	0	0	0	0	0	0	0	0	0	0	15	2	3	2	3	1	0	0	0	0	1	1	1	4	9
628_1998	628		1998	0	2	2	1	1	0	0	0	0	0	0	0	0	1	0	0	0	0	0	0	0	0	0	0	0	0	0	0	0	0	0	10	2	2	1	3	1	0	0	1	0	1	0	1	3	1
629_1998	629		1998	0	2	1	1	0	0	0	0	0	0	0	0	0	0	0	0	0	0	0	0	0	0	0	0	0	0	0	0	0	0	0	5	2	3	2	2	1	0	0	0	0	1	0	1	3	1
630_1998	630		1998	0	2	2	1	0	1	0	0	0	0	0	0	1	0	1	0	0	0	0	0	0	1	0	0	0	0	0	0	0	0	0	4	3	3	1	3	1	0	0	1	0	1	1	2	3	8
631_1998	631		1998	0	1	2	2	0	0	0	0	0	0	0	0	0	1	0	0	0	0	0	0	0	0	1	0	0	0	0	0	0	0	0	8	1	3	1	1	1	1	0	1	1	1	0	1	3	1
632_1998	632		1998	0	2	1	1	1	0	0	0	0	0	0	0	0	0	0	0	0	0	0	0	0	0	0	0	0	0	0	0	0	0	0	3	2	3	1	2	1	0	0	1	0	1	0	2	2	1
633_1998	633		1998	0	2	1	1	1	0	0	0	0	0	0	0	0	0	0	0	0	0	0	0	0	0	0	0	0	0	0	0	0	0	0	6	1	3	1	2	1	1	0	1	0	1	0	2	3	1
634_1998	634		1998	0	2	2	1	0	0	0	1	0	0	0	0	1	0	0	0	1	0	0	0	0	1	0	0	0	0	0	0	0	0	0	6	1	2	1	2	1	1	0	1	0	1	1	1	4	2
635_1998	635		1998	0	1	2	1	0	0	0	0	0	0	0	0	0	1	0	0	0	0	0	0	0	0	0	0	0	0	0	0	0	0	0		2	3	1	2	1	0	0	1	0	1	0	1	4	2
636_1998	636		1998	0	1	1	1	0	0	0	0	0	0	0	0	0	0	0	0	0	0	0	0	0	0	0	0	0	0	0	0	0	0	0	7	1	3	1	3	1	1	0	1	0	1	0	2	3	1
637_1998	637		1998	0	2	2	1	1	0	0	0	0	0	0	0	0	1	0	0	0	0	0	0	0	0	0	0	0	0	0	0	0	0	0	3	2	3	1	2	1	0	0	1	0	1	0	1	2	1
638_1998	638		1998	0	1	2	1	0	0	0	0	0	0	0	0	0	1	0	0	0	0	0	0	0	0	0	0	0	0	0	0	0	0	0	9	2	2	1	2	1	0	0	1	0	1	0	1	4
639_1998	639		1998	0	1	2	1	0	0	0	0	0	0	0	0	0	1	0	0	0	0	0	0	0	0	0	0	0	0	0	0	0	0	0	9	2	3	2	2	2	0	0	0	0	0	0	2	3	8
640_1998	640		1998	0	1	2	1	0	0	0	0	0	0	0	0	0	1	0	0	0	0	0	0	0	0	0	0	0	0	0	0	0	0	0	13	2	3	1	2	1	0	0	1	0	1	0	1	4	2
641_1998	641		1998	0	1	1	2	0	0	0	0	0	0	0	0	0	0	0	0	0	0	0	0	0	0	1	0	0	0	0	0	0	0	0	2	1	3	1	3	1	1	0	1	0	1	0	1	2	1
642_1998	642		1998	0	2	1	2	1	0	0	0	0	0	0	0	0	0	0	0	0	0	0	0	0	0	1	0	0	0	0	0	0	0	0	12	1	3	1	3	1	1	0	1	0	1	0	1	5	1
643_1998	643		1998	0	2	2	2	0	1	0	0	0	0	0	0	1	0	1	0	0	0	0	0	0	1	0	1	0	0	0	0	0	0	1	7	2	3	1	3	1	0	0	1	0	1	1	1	3	6
644_1998	644		1998	0	1	2	1	0	0	0	0	0	0	0	0	0	1	0	0	0	0	0	0	0	0	0	0	0	0	0	0	0	0	0	8	1	2	1	1	1	1	0	1	1	1	0	1	4	1
645_1998	645		1998	0	1	1	1	0	0	0	0	0	0	0	0	0	0	0	0	0	0	0	0	0	0	0	0	0	0	0	0	0	0	0	6	2	3	2	3	1	0	0	0	0	1	0	1	3	2
646_1998	646		1998	0	2	1	1	1	0	0	0	0	0	0	0	0	0	0	0	0	0	0	0	0	0	0	0	0	0	0	0	0	0	0	5	3	3	1	1	1	0	0	1	1	1	0	1	2	1
647_1998	647		1998	0	1	2	1	0	0	0	0	0	0	0	0	0	0	0	0	0	0	0	0	0	0	0	0	0	0	0	0	0	0	0	11	1	3	1	3	1	1	0	1	0	1	0	1	4	1
648_1998	648		1998	0	2	2	2	0	1	0	0	0	0	0	0	1	0	1	0	0	0	0	0	0	1	0	1	0	0	0	0	0	0	1	1	3	3	2	3	1	0	0	0	0	1	1	1	2	1
649_1998	649		1998	0	2	2	2	0	0	0	1	0	0	0	0	1	0	0	0	1	0	0	0	0	1	0	0	0	1	0	0	0	0	1	6	2	3	1	1	1	0	0	1	1	1	1	1	3	1
650_1998	650		1998	0	1	2	1	0	0	0	0	0	0	0	0	0	1	0	0	0	0	0	0	0	0	0	0	0	0	0	0	0	0	0	4	1	3	1	2	1	1	0	1	0	1	0	1	3	1
651_1998	651		1998	0	1	1	1	0	0	0	0	0	0	0	0	0	0	0	0	0	0	0	0	0	0	0	0	0	0	0	0	0	0	0	10	1	2	1	3	1	1	0	1	0	1	0	1	4	1
652_1998	652		1998	0	1	1	1	0	0	0	0	0	0	0	0	0	0	0	0	0	0	0	0	0	0	0	0	0	0	0	0	0	0	0	5	1	3	1	3	1	1	0	1	0	1	0	1	4	1
653_1998	653		1998	0	1	2	1	0	0	0	0	0	0	0	0	0	1	0	0	0	0	0	0	0	0	0	0	0	0	0	0	0	0	0	1	2	3	2	3	1	0	0	0	0	1	0	1	2	9
654_1998	654		1998	0	2	1	1	1	0	0	0	0	0	0	0	0	0	0	0	0	0	0	0	0	0	0	0	0	0	0	0	0	0	0	6	1	3	1	2	1	1	0	1	0	1	0	1	2	9
655_1998	655		1998	0	2	2	2	0	1	0	0	0	0	0	0	1	0	1	0	0	0	0	0	0	1	0	1	0	0	0	0	0	0	1	8	3	3	2	3	1	0	0	0	0	1	1	1	2	1
656_1998	656		1998	0	2	2	2	0	1	0	0	0	0	0	0	1	0	1	0	0	0	0	0	0	1	0	1	0	0	0	0	0	0	1	1	2	3	1	3	1	0	0	1	0	1	1	1	2	6
657_1998	657		1998	0	2	1	1	0	0	0	1	0	0	0	0	1	0	0	0	0	0	0	0	0	0	0	0	0	0	0	0	0	0	0	2	3	3	1	3	1	0	0	1	0	1	1	1	2	1
658_1998	658		1998	0	2	1	2	1	0	0	0	0	0	0	0	0	0	0	0	0	0	0	0	0	0	1	0	0	0	0	0	0	0	0	4	3	3	1	1	1	0	0	1	1	1	0	1	3	1
659_1998	659		1998	0	2	1	1	0	0	0	0	1	0	0	0	1	0	0	0	0	0	0	0	0	0	0	0	0	0	0	0	0	0	0	14	1	3	1	3	1	1	0	1	0	1	1	1	3	1
660_1998	660		1998	0	1	1	2	0	0	0	0	0	0	0	0	0	0	0	0	0	0	0	0	0	0	1	0	0	0	0	0	0	0	0	2	3	3	1	3	1	0	0	1	0	1	0	1	2	4
661_1998	661		1998	0	1	1	1	0	0	0	0	0	0	0	0	0	0	0	0	0	0	0	0	0	0	0	0	0	0	0	0	0	0	0	15	1	3	1	3	1	1	0	1	0	1	0	1	4	1
662_1998	662		1998	0	2	2	1	0	0	0	0	1	0	0	0	1	0	0	0	0	1	0	0	0	1	0	0	0	0	0	0	0	0	0	10	3	3	1	2	1	0	0	1	0	1	1	1	3	1
663_1998	663		1998	1	1	2	1	0	0	0	0	0	0	0	0	0	1	0	0	0	0	0	0	0	0	0	0	0	0	0	0	0	0	0	1	3	2	1	1	1	0	0	1	1	1	0	1	2	4
664_1998	664		1998	0	2	1	1	1	0	0	0	0	0	0	0	0	0	0	0	0	0	0	0	0	0	0	0	0	0	0	0	0	0	0	10	1	3	1	3	1	1	0	1	0	1	0	1	3	1
665_1998	665		1998	0	2	2	2	0	0	1	0	0	0	0	0	1	0	0	1	0	0	0	0	0	1	0	0	1	0	0	0	0	0	1	7	1	3	1	3	1	1	0	1	0	1	1	1	2	4
666_1998	666		1998	1	1	1	1	0	0	0	0	0	0	0	0	0	0	0	0	0	0	0	0	0	0	0	0	0	0	0	0	0	0	0	11	1	3	1	1	1	1	0	1	1	1	0	1	5	2
667_1998	667		1998	0	1	1	1	0	0	0	0	0	0	0	0	0	0	0	0	0	0	0	0	0	0	0	0	0	0	0	0	0	0	0	5	1	1	1	2	1	1	1	1	0	1	0	1	3	1
668_1998	668		1998	0	2	1	2	1	0	0	0	0	0	0	0	0	0	0	0	0	0	0	0	0	0	1	0	0	0	0	0	0	0	0	11	1	3	1	3	1	1	0	1	0	1	0	2	2	4
669_1998	669		1998	0	1	1	1	0	0	0	0	0	0	0	0	0	0	0	0	0	0	0	0	0	0	0	0	0	0	0	0	0	0	0	3	1	3	1	3	1	1	0	1	0	1	0	2	2	1
670_1998	670		1998	0	1	1	1	0	0	0	0	0	0	0	0	0	0	0	0	0	0	0	0	0	0	0	0	0	0	0	0	0	0	0	9	1	3	1	1	1	1	0	1	1	1	0	1	3	2
671_1998	671		1998	0	1	1	1	0	0	0	0	0	0	0	0	0	0	0	0	0	0	0	0	0	0	0	0	0	0	0	0	0	0	0	11	2	3	1	3	2	0	0	1	0	0	0	1	4	1
672_1998	672		1998	1	1	1	1	0	0	0	0	0	0	0	0	0	0	0	0	0	0	0	0	0	0	0	0	0	0	0	0	0	0	0	3	1	3	1	3	1	1	0	1	0	1	0	1	2	6
673_1998	673		1998	0	2	2	2	1	0	0	0	0	0	0	0	0	1	0	0	0	0	0	0	0	0	1	0	0	0	0	0	0	0	0		3	3	1	3	1	0	0	1	0	1	0	2	1	4
674_1998	674		1998	0	1	1	2	0	0	0	0	0	0	0	0	0	0	0	0	0	0	0	0	0	0	0	0	0	0	1	0	0	0	1	10	1	2	1	1	1	1	0	1	1	1	1	1	3	1
675_1998	675		1998	0	1	2	2	0	0	0	0	0	0	0	0	0	1	0	0	0	0	0	0	0	0	1	0	0	0	0	0	0	0	0	3	1	3	1	3	1	1	0	1	0	1	0	1	2	1
676_1998	676		1998	1	1	2	1	0	0	0	0	0	0	0	0	0	0	0	1	0	0	0	0	0	1	0	0	0	0	0	0	0	0	0	6	3	2	1	1	1	0	0	1	1	1	1	1	3	1
677_1998	677		1998	0	1	1	1	0	0	0	0	0	0	0	0	0	0	0	0	0	0	0	0	0	0	0	0	0	0	0	0	0	0	0	8	1	3	1	1	1	1	0	1	1	1	0	1	4	1
678_1998	678		1998	0	1	2	2	0	0	0	0	0	0	0	0	0	1	0	0	0	0	0	0	0	0	1	0	0	0	0	0	0	0	0	8	2	3	3	3	3	0	0	0	0	0	0	1	5	2
679_1998	679		1998	0	1	1	2	0	0	0	0	0	0	0	0	0	0	0	0	0	0	0	0	0	0	1	0	0	0	0	0	0	0	0	9	1	2	1	2	1	1	0	1	0	1	0	1	2	2
680_1998	680		1998	0	2	1	1	0	0	0	1	0	0	0	0	1	0	0	0	0	0	0	0	0	0	0	0	0	0	0	0	0	0	0	10	1	3	1	3	1	1	0	1	0	1	1	1	4	2
681_1998	681		1998	0	1	1	1	0	0	0	0	0	0	0	0	0	0	0	0	0	0	0	0	0	0	0	0	0	0	0	0	0	0	0	11	3	3	1	1	1	0	0	1	1	1	0	1	2	6
682_1998	682		1998	0	2	2	2	0	1	0	0	0	0	0	0	1	0	1	0	0	0	0	0	0	1	0	1	0	0	0	0	0	0	1	1	3	3	1	3	1	0	0	1	0	1	1	1	2	4
683_1998	683		1998	0	1	2	2	0	0	0	0	0	0	0	0	0	1	0	0	0	0	0	0	0	0	1	0	0	0	0	0	0	0	0	4	3	3	2	2	1	0	0	0	0	1	0	1	3	1
684_1998	684		1998	0	1	1	1	0	0	0	0	0	0	0	0	0	0	0	0	0	0	0	0	0	0	0	0	0	0	0	0	0	0	0	3	2	3	1	3	1	0	0	1	0	1	0	1	5	7
685_1998	685		1998	0	2	2	2	0	1	0	0	0	0	0	0	1	0	1	0	0	0	0	0	0	1	0	1	0	0	0	0	0	0	1	7	2	3	1	2	1	0	0	1	0	1	1	1	2	1
686_1998	686		1998	0	1	2	1	0	0	0	0	0	0	0	0	0	0	0	0	0	0	0	0	0	0	0	0	0	0	0	0	0	0	0	8	1	3	1	1	1	1	0	1	1	1	0	1	-999	1
687_1998	687		1998	0	2	2	2	0	1	0	0	0	0	0	0	1	0	1	0	0	0	0	0	0	1	0	1	0	0	0	0	0	0	1	2	2	3	1	1	1	0	0	1	1	1	1	1	2	6
688_1998	688		1998	0	1	2	2	0	0	0	0	0	0	0	0	0	0	0	0	1	0	0	0	0	1	0	0	0	1	0	0	0	0	1	8	2	3	1	3	1	0	0	1	0	1	1	1	3
689_1998	689		1998	0	2	2	2	0	1	0	0	0	0	0	0	1	0	1	0	0	0	0	0	0	1	0	1	0	0	0	0	0	0	1	8	2	3	1	3	1	0	0	1	0	1	1	1	4	1
690_1998	690		1998	1	1	1	2	0	0	0	0	0	0	0	0	0	0	0	0	0	0	0	0	0	0	0	0	0	0	0	0	0	0	0	6	3	1	1	1	1	0	1	1	1	1	0	1	4	2
691_1998	691		1998	0	1	2	1	0	0	0	0	0	0	0	0	0	1	0	0	0	0	0	0	0	0	0	0	0	0	0	0	0	0	0	10	1	3	1	3	1	1	0	1	0	1	0	2	2	2
692_1998	692		1998	0	2	2	2	0	1	0	0	0	0	0	0	1	0	1	0	0	0	0	0	0	1	0	1	0	0	0	0	0	0	1	10	2	3	1	3	2	0	0	1	0	0	1	1	4	2
693_1998	693		1998	0	2	2	2	1	0	0	0	0	0	0	0	0	1	0	0	0	0	0	0	0	0	1	0	0	0	0	0	0	0	0	5	3	2	1	3	1	0	0	1	0	1	0	1	2	9
694_1998	694		1998	0	1	1	2	0	0	0	0	0	0	0	0	0	0	0	0	0	0	0	0	0	0	0	0	0	1	0	0	0	0	1	10	3	3	1	3	1	0	0	1	0	1	1	1	3	1
695_1998	695		1998	0	2	1	1	1	0	0	0	0	0	0	0	0	0	0	0	0	0	0	0	0	0	0	0	0	0	0	0	0	0	0	7	2	3	1	3	1	0	0	1	0	1	0	1	2	4
696_1998	696		1998		1	1	1	0	0	0	0	0	0	0	0	0	0	0	0	0	0	0	0	0	0	0	0	0	0	0	0	0	0	0	1	3	3	1	3	1	0	0	1	0	1	0	1	1	4
697_1998	697		1998	0	2	2	2	0	0	0	1	0	0	0	0	1	0	0	0	1	0	0	0	0	1	0	0	0	1	0	0	0	0	1	15	2	3	1	2	1	0	0	1	0	1	1	1	3	1
698_1998	698		1998	0	1	1	2	0	0	0	0	0	0	0	0	0	0	0	0	0	0	0	0	0	0	1	0	0	0	0	0	0	0	0	14	3	3	1	3	1	0	0	1	0	1	0	1	2	1
699_1998	699		1998	0	2	1	1	1	0	0	0	0	0	0	0	0	0	0	0	0	0	0	0	0	0	0	0	0	0	0	0	0	0	0	9	2	2	1	1	1	0	0	1	1	1	0	1	4	1
700_1998	700		1998	0	2	2	2	0	0	1	0	0	0	0	0	1	0	0	1	0	0	0	0	0	1	0	0	1	0	0	0	0	0	1	11	2	3	1	3	1	0	0	1	0	1	1	1	3	1
701_1998	701		1998	0	2	2	2	0	0	1	0	0	0	0	0	1	0	0	1	0	0	0	0	0	1	0	0	1	0	0	0	0	0	1	9	1	3	1	2	1	1	0	1	0	1	1	1	3	1
702_1998	702		1998	0	2	2	2	0	1	0	0	0	0	0	0	1	0	1	0	0	0	0	0	0	1	0	1	0	0	0	0	0	0	1		2	2	3	3	2	0	0	0	0	0	1	-999	-999
703_1998	703		1998	0	1	1	1	0	0	0	0	0	0	0	0	0	0	0	0	0	0	0	0	0	0	0	0	0	0	0	0	0	0	0	15	1	3	1	3	1	1	0	1	0	1	0	1	2	4
704_1998	704		1998	0	2	2	2	0	0	0	0	0	0	0	0	0	0	0	0	0	0	0	0	0	0	0	0	0	0	0	0	0	0	0	8	1	3	1	1	1	1	0	1	1	1	0	1	2	7
705_1998	705		1998	0	2	2	2	1	0	0	0	0	0	0	0	0	1	0	0	0	0	0	0	0	0	1	0	0	0	0	0	0	0	0	3	1	3	1	3	1	1	0	1	0	1	0	1	2	2
706_1998	706		1998	1	2	2	1	1	0	0	0	0	0	0	0	0	1	0	0	0	0	0	0	0	0	0	0	0	0	0	0	0	0	0	3	2	3	1	1	1	0	0	1	1	1	0	1	2	1
707_1998	707		1998	0	1	1	2	0	0	0	0	0	0	0	0	0	0	0	0	0	0	0	0	0	0	1	0	0	0	0	0	0	0	0	7	2	1	1	2	1	0	1	1	0	1	0	1	4	1
708_1998	708		1998	1	2	2	1	1	0	0	0	0	0	0	0	0	1	0	0	0	0	0	0	0	0	0	0	0	0	0	0	0	0	0	3	1		1		1	1		1		1	0	2	6	7
709_1998	709		1998	0	2	2	2	1	0	0	0	0	0	0	0	0	1	0	0	0	0	0	0	0	0	1	0	0	0	0	0	0	0	0	12	1	3	1	2	1	1	0	1	0	1	0	1	2	4
710_1998	710		1998	0	1	1	1	0	0	0	0	0	0	0	0	0	0	0	0	0	0	0	0	0	0	0	0	0	0	0	0	0	0	0	4	2	3	1	1	1	0	0	1	1	1	0	1	4	2
711_1998	711		1998	0	2	1	1	0	0	0	0	0	0	0	0	0	0	0	0	0	0	0	0	0	0	0	0	0	0	0	0	0	0	0	6	1	3	1	1	1	1	0	1	1	1	0	1	2	4
712_1998	712		1998	0	2	1	1	0	0	0	1	0	0	0	0	1	0	0	0	0	0	0	0	0	0	0	0	0	0	0	0	0	0	0	7	1	3	1	3	1	1	0	1	0	1	1	2	2	1
713_1998	713		1998	0	2	1	1	1	0	0	0	0	0	0	0	0	0	0	0	0	0	0	0	0	0	0	0	0	0	0	0	0	0	0	1	2	2	1	2	1	0	0	1	0	1	0	2	2	4
714_1998	714		1998	0	1	2	1	0	0	0	0	0	0	0	0	0	0	0	0	0	0	0	0	0	0	0	0	0	0	0	0	0	0	0	8	2	3	1	2	1	0	0	1	0	1	0	1	3	1
715_1998	715		1998	0	2	2	1	1	0	0	0	0	0	0	0	0	1	0	0	0	0	0	0	0	0	0	0	0	0	0	0	0	0	0	2	1	3	1	3	1	1	0	1	0	1	0	1	2	1
716_1998	716		1998	0	2	2	2	1	0	0	0	0	0	0	0	0	1	0	0	0	0	0	0	0	0	1	0	0	0	0	0	0	0	0	3		3	3	3	2		0	0	0	0	0	1	2	1
717_1998	717		1998	0	2	2	2	0	0	0	1	0	0	0	0	1	0	0	0	1	0	0	0	0	1	0	0	0	1	0	0	0	0	1	1	3	3	1	1	1	0	0	1	1	1	1	1	2	1
718_1998	718		1998	0	1	1	2	0	0	0	0	0	0	0	0	0	0	0	0	0	0	0	0	0	0	0	1	0	0	0	0	0	0	1	4	1	3	1	3	1	1	0	1	0	1	1	1	2	1
719_1998	719		1998	0	2	-999	1	1	0	0	0	0	0	0	0	0	0	0	0	0	0	0	0	0	0	0	0	0	0	0	0	0	0	0	8	1	3	1	3	1	1	0	1	0	1	0	1	4	1
720_1998	720		1998	0	2	2	2	0	0	1	0	0	0	0	0	1	0	0	1	0	0	0	0	0	1	0	0	1	0	0	0	0	0	1		1	1	1	1	1	1	1	1	1	1	1	-999	-999
721_1998	721		1998	0	1	2	2	0	0	0	0	0	0	0	0	0	0	0	1	0	0	0	0	0	1	0	0	1	0	0	0	0	0	1	4	2	3	1	3	1	0	0	1	0	1	1	1	2	1
722_1998	722		1998	0	2	2	2	0	1	0	0	0	0	0	0	1	0	1	0	0	0	0	0	0	1	0	1	0	0	0	0	0	0	1	6	2	3	2	2	2	0	0	0	0	0	1	1	4	1
723_1998	723		1998	0	1	2	1	0	0	0	0	0	0	0	0	0	0	0	0	0	0	0	0	0	0	0	0	0	0	0	0	0	0	0	2	2	3	1	3	1	0	0	1	0	1	0	1	3	6
724_1998	724		1998	0	1	1	1	0	0	0	0	0	0	0	0	0	0	0	0	0	0	0	0	0	0	0	0	0	0	0	0	0	0	0	7	1	3	1	2	1	1	0	1	0	1	0	1	3	1
725_1998	725		1998	0	1	2	1	0	0	0	0	0	0	0	0	0	0	0	0	0	0	0	0	0	0	0	0	0	0	0	0	0	0	0	2	2	3	1	3	1	0	0	1	0	1	0	1	3	6
726_1998	726		1998	0	2	2	2	0	0	1	0	0	0	0	0	1	0	0	1	0	0	0	0	0	1	0	0	1	0	0	0	0	0	1	10	1	1	1	1	1	1	1	1	1	1	1	1	3	2
727_1998	727		1998	1	2	2	1	0	0	1	0	0	0	0	0	1	0	0	1	0	0	0	0	0	1	0	0	0	0	0	0	0	0	0	7	1	2	1	2	1	1	0	1	0	1	1	1	4	2
728_1998	728		1998	0	2	2	2	1	0	0	0	0	0	0	0	0	1	0	0	0	0	0	0	0	0	1	0	0	0	0	0	0	0	0	6	2	3	1	3	1	0	0	1	0	1	0	1	4	1
729_1998	729		1998	0	1	2	2	0	0	0	0	0	0	0	0	0	1	0	0	0	0	0	0	0	0	1	0	0	0	0	0	0	0	0	5	2	3	1	3	1	0	0	1	0	1	0	1	1	4
730_1998	730		1998	0	1	1	1	0	0	0	0	0	0	0	0	0	0	0	0	0	0	0	0	0	0	0	0	0	0	0	0	0	0	0	14	2	3	1	1	1	0	0	1	1	1	0	1	4	1
731_1998	731		1998	0	2	2	1	1	0	0	0	0	0	0	0	0	1	0	0	0	0	0	0	0	0	0	0	0	0	0	0	0	0	0	5	2	3	1	3	1	0	0	1	0	1	0	1	3	1
732_1998	732		1998	0	2	1	-999	1	0	0	0	0	0	0	0	0	0	0	0	0	0	0	0	0	0	0	0	0	0	0	0	0	0	0	5	3	3	1	1	1	0	0	1	1	1	0	1	2	1
733_1998	733		1998	0	2	2	2	0	0	1	0	0	0	0	0	1	0	0	1	0	0	0	0	0	1	0	0	1	0	0	0	0	0	1	5	1	2	1	3	1	1	0	1	0	1	1	1	4	1
734_1998	734		1998	0	1	2	1	0	0	0	0	0	0	0	0	0	1	0	0	0	0	0	0	0	0	0	0	0	0	0	0	0	0	0	4	3	3	1	1	1	0	0	1	1	1	0	1	2	1
735_1998	735		1998	0	2	2	2	0	1	0	0	0	0	0	0	1	0	1	0	0	0	0	0	0	1	0	1	0	0	0	0	0	0	1	8	1	2	1	1	1	1	0	1	1	1	1	1	4	1
736_1998	736		1998	0	1	1	1	0	0	0	0	0	0	0	0	0	0	0	0	0	0	0	0	0	0	0	0	0	0	0	0	0	0	0	15	3	3	1	3	1	0	0	1	0	1	0	2	5	8
737_1998	737		1998	0	2	2	2	0	0	1	0	0	0	0	0	1	0	0	1	0	0	0	0	0	1	0	0	1	0	0	0	0	0	1	3	2	3	1	3	1	0	0	1	0	1	1	1	2	1
738_1998	738		1998	0	1	1	1	0	0	0	0	0	0	0	0	0	0	0	0	0	0	0	0	0	0	0	0	0	0	0	0	0	0	0	4	3	2	1	1	1	0	0	1	1	1	0	1	2	2
739_1998	739		1998	0	1	2	1	0	0	0	0	0	0	0	0	0	1	0	0	0	0	0	0	0	0	0	0	0	0	0	0	0	0	0	10	3	3	1	3	1	0	0	1	0	1	0	1	3	1
740_1998	740		1998	0	1	2	1	0	0	0	0	0	0	0	0	0	0	0	0	1	0	0	0	0	1	0	0	0	0	0	0	0	0	0	1	1	3	1	1	1	1	0	1	1	1	1	1	4	7
741_1998	741		1998	0	1	2	1	0	0	0	0	0	0	0	0	0	0	0	1	0	0	0	0	0	1	0	0	0	0	0	0	0	0	0	1	2	2	1	2	1	0	0	1	0	1	1	1	2	4
742_1998	742		1998	0	2	1	2	1	0	0	0	0	0	0	0	0	0	0	0	0	0	0	0	0	0	1	0	0	0	0	0	0	0	0	1	2	3	2	3	2	0	0	0	0	0	0	1	2	7
743_1998	743		1998	0	1	1	1	0	0	0	0	0	0	0	0	0	0	0	0	0	0	0	0	0	0	0	0	0	0	0	0	0	0	0	10	1	2	2	2	1	1	0	0	0	1	0	1	4	2
744_1998	744		1998	0	2	1	2	1	0	0	0	0	0	0	0	0	0	0	0	0	0	0	0	0	0	1	0	0	0	0	0	0	0	0	1	2	3	2	3	2	0	0	0	0	0	0	1	2	7
745_1998	745		1998	1	2	1	1	1	0	0	0	0	0	0	0	0	0	0	0	0	0	0	0	0	0	0	0	0	0	0	0	0	0	0	9	1	3	1	1	1	1	0	1	1	1	0	1	3	1
746_1998	746		1998	0	1	1	2	0	0	0	0	0	0	0	0	0	0	0	0	0	0	0	0	0	0	1	0	0	0	0	0	0	0	0	10	3	2	1	1	1	0	0	1	1	1	0	2	2	8
747_1998	747		1998	0	1	1	1	0	0	0	0	0	0	0	0	0	0	0	0	0	0	0	0	0	0	0	0	0	0	0	0	0	0	0	1	3	3	1	1	1	0	0	1	1	1	0	1	2	4
748_1998	748		1998	0	1	1	1	0	0	0	0	0	0	0	0	0	0	0	0	0	0	0	0	0	0	0	0	0	0	0	0	0	0	0	8	1	3	1	1	1	1	0	1	1	1	0	1	4	1
749_1998	749		1998	0	2	1	1	1	0	0	0	0	0	0	0	0	0	0	0	0	0	0	0	0	0	0	0	0	0	0	0	0	0	0	9	3	3	1	2	1	0	0	1	0	1	0	-999	3	1
750_1998	750		1998	0	1	1	2	0	0	0	0	0	0	0	0	0	0	0	0	0	0	0	0	0	0	1	0	0	0	0	0	0	0	0	10	2	3	1	1	1	0	0	1	1	1	0	1	2	4
751_1998	751		1998	0	2	2	2	0	0	1	0	0	0	0	0	1	0	0	1	0	0	0	0	0	1	0	0	1	0	0	0	0	0	1	2	1	1	1	1	1	1	1	1	1	1	1	1	2	2
752_1998	752		1998	0	1	2	2	0	0	0	0	0	0	0	0	0	1	0	0	0	0	0	0	0	0	1	0	0	0	0	0	0	0	0	10	1	3	1	3	1	1	0	1	0	1	0	2	3	2
753_1998	753		1998	0	2	1	2	1	0	0	0	0	0	0	0	0	0	0	0	0	0	0	0	0	0	1	0	0	0	0	0	0	0	0	5	1	3	1	3	1	1	0	1	0	1	0	1	3	2
754_1998	754		1998	0	2	1	1	1	0	0	0	0	0	0	0	0	0	0	0	0	0	0	0	0	0	0	0	0	0	0	0	0	0	0	5	1	3	1	1	1	1	0	1	1	1	0	1	3	2
755_1998	755		1998	0	1	1	1	0	0	0	0	0	0	0	0	0	0	0	0	0	0	0	0	0	0	0	0	0	0	0	0	0	0	0	10	1	2	1	2	1	1	0	1	0	1	0	1	2	1
756_1998	756		1998	1	2	2	2	1	0	0	0	0	0	0	0	0	1	0	0	0	0	0	0	0	0	1	0	0	0	0	0	0	0	0	3	2	3	1	2		0	0	1	0		0	1	3	3
757_1998	757		1998	0	1	1	1	0	0	0	0	0	0	0	0	0	0	0	0	0	0	0	0	0	0	0	0	0	0	0	0	0	0	0	14	1	3	1	1	1	1	0	1	1	1	0	1	5	2
758_1998	758		1998	0	2	2	1	0	0	0	1	0	0	0	0	1	0	0	0	1	0	0	0	0	1	0	0	0	0	0	0	0	0	0	7	1	2	1	1	1	1	0	1	1	1	1	1	3	1
759_1998	759		1998	0	2	2	1	0	0	1	0	0	0	0	0	1	0	0	1	0	0	0	0	0	1	0	0	0	0	0	0	0	0	0	6	1	2	1	3	1	1	0	1	0	1	1	1	5	1
760_1998	760		1998	0	2	2	2	0	0	1	0	0	0	0	0	1	0	0	1	0	0	0	0	0	1	0	0	1	0	0	0	0	0	1	7	2	3	1	3	1	0	0	1	0	1	1	1	4	1
761_1998	761		1998	0	1	2	1	0	0	0	0	0	0	0	0	0	0	0	0	0	0	0	0	0	0	0	0	0	0	0	0	0	0	0	4	1	2	1	3	1	1	0	1	0	1	0	1	2	1
762_1998	762		1998	1	2	2	2	1	0	0	0	0	0	0	0	0	1	0	0	0	0	0	0	0	0	1	0	0	0	0	0	0	0	0	3	2	3	1	2		0	0	1	0		0	1	3	3
763_1998	763		1998	0	1	1	2	0	0	0	0	0	0	0	0	0	0	0	0	0	0	0	0	0	0	0	1	0	0	0	0	0	0	1	10	1	1	1	1	1	1	1	1	1	1	1	1	2	9
764_1998	764		1998	0	1	2	1	0	0	0	0	0	0	0	0	0	1	0	0	0	0	0	0	0	0	0	0	0	0	0	0	0	0	0	15	1	2	1	1	1	1	0	1	1	1	0	1	5
765_1998	765		1998	0	2	2	2	0	0	1	0	0	0	0	0	1	0	0	1	0	0	0	0	0	1	0	0	1	0	0	0	0	0	1	3	3	3	2	3	1	0	0	0	0	1	1	1	2	1
766_1998	766		1998	0	2	1	2	1	0	0	0	0	0	0	0	0	0	0	0	0	0	0	0	0	0	1	0	0	0	0	0	0	0	0	4	2	3	1	1	1	0	0	1	1	1	0	1	3	1
767_1998	767		1998	0	1	2	2	0	0	0	0	0	0	0	0	0	1	0	0	0	0	0	0	0	0	1	0	0	0	0	0	0	0	0	6	2	3	3	3	1	0	0	0	0	1	0	1	3	1
768_1998	768		1998	0	1	2	1	0	0	0	0	0	0	0	0	0	1	0	0	0	0	0	0	0	0	0	0	0	0	0	0	0	0	0	5	2	3	1	3	1	0	0	1	0	1	0	1	3	9
769_1998	769		1998	1	2	1	2	0	1	0	0	0	0	0	0	1	0	0	0	0	0	0	0	0	0	0	1	0	0	0	0	0	0	1	8	1	1	1	1	1	1	1	1	1	1	1	1	4
770_1998	770		1998	0	2	2	2	0	0	1	0	0	0	0	0	1	0	0	1	0	0	0	0	0	1	0	0	1	0	0	0	0	0	1	5	3	3	1	3	1	0	0	1	0	1	1	1	3	1
771_1998	771		1998	1	1	1	2	0	0	0	0	0	0	0	0	0	0	0	0	0	0	0	0	0	0	1	0	0	0	0	0	0	0	0	7	2	1	1	1	1	0	1	1	1	1	0	1	3	1
772_1998	772		1998	0	2	2	2	0	1	0	0	0	0	0	0	1	0	1	0	0	0	0	0	0	1	0	1	0	0	0	0	0	0	1	7	2	3	1	1	1	0	0	1	1	1	1	1	3	1
773_1998	773		1998	0	1	1	2	0	0	0	0	0	0	0	0	0	0	0	0	0	0	0	0	0	0	1	0	0	0	0	0	0	0	0	7	2	3	1	3	1	0	0	1	0	1	0	1	4	1
774_1998	774		1998	0	1	1	1	0	0	0	0	0	0	0	0	0	0	0	0	0	0	0	0	0	0	0	0	0	0	0	0	0	0	0	4	3	3	2	2	2	0	0	0	0	0	0	1	3	1
775_1998	775		1998	0	2	1	1	1	0	0	0	0	0	0	0	0	0	0	0	0	0	0	0	0	0	0	0	0	0	0	0	0	0	0	6	2	2	1	3	1	0	0	1	0	1	0	1	3	1
776_1998	776		1998	0	1	2	2	0	0	0	0	0	0	0	0	0	1	0	0	0	0	0	0	0	0	1	0	0	0	0	0	0	0	0	3	3	3	1	3	1	0	0	1	0	1	0	1	3	1
777_1998	777		1998	0	1	2	1	0	0	0	0	0	0	0	0	0	1	0	0	0	0	0	0	0	0	0	0	0	0	0	0	0	0	0	15	1	3	1	2	1	1	0	1	0	1	0	1	4	1
778_1998	778		1998	0	2	2	1	1	0	0	0	0	0	0	0	0	1	0	0	0	0	0	0	0	0	0	0	0	0	0	0	0	0	0	7	1	3	1	3	1	1	0	1	0	1	0	1	3	1
779_1998	779		1998	0	2	2	2	0	1	0	0	0	0	0	0	1	0	1	0	0	0	0	0	0	1	0	1	0	0	0	0	0	0	1	4	1	3	1	3	1	1	0	1	0	1	1	1	2	2
780_1998	780		1998	0	1	2	1	0	0	0	0	0	0	0	0	0	1	0	0	0	0	0	0	0	0	0	0	0	0	0	0	0	0	0	5	2	3	2	3	1	0	0	0	0	1	0	2	2	6
781_1998	781		1998	0	2	2	2	0	1	0	0	0	0	0	0	1	0	1	0	0	0	0	0	0	1	0	1	0	0	0	0	0	0	1	4	1	3	1	3	1	1	0	1	0	1	1	1	2	2
782_1998	782		1998	0	1	1	1	0	0	0	0	0	0	0	0	0	0	0	0	0	0	0	0	0	0	0	0	0	0	0	0	0	0	0	6	2	2	1	1	1	0	0	1	1	1	0	1	4	3
783_1998	783		1998	0	2	2	2	0	1	0	0	0	0	0	0	1	0	1	0	0	0	0	0	0	1	0	1	0	0	0	0	0	0	1	10	2	2	2	3	2	0	0	0	0	0	1	1	2	4
784_1998	784		1998	0	2	1	2	1	0	0	0	0	0	0	0	0	0	0	0	0	0	0	0	0	0	1	0	0	0	0	0	0	0	0	5	1		1	1	1	1		1	1	1	0	1	3	3
785_1998	785		1998	0	1	2	1	0	0	0	0	0	0	0	0	0	1	0	0	0	0	0	0	0	0	0	0	0	0	0	0	0	0	0	5	2	3	1	3	1	0	0	1	0	1	0	1	3	1
786_1998	786		1998	0	1	1	1	0	0	0	0	0	0	0	0	0	0	0	0	0	0	0	0	0	0	0	0	0	0	0	0	0	0	0		1	3	1	1	1	1	0	1	1	1	0	1	3	1
787_1998	787		1998	0	1	1	-999	0	0	0	0	0	0	0	0	0	0	0	0	0	0	0	0	0	0	0	0	0	0	0	0	0	0	0	15	2	3	1	3	2	0	0	1	0	0	0	1	3	9
788_1998	788		1998	0	2	1	1	0	0	0	0	0	0	0	0	0	0	0	0	0	0	0	0	0	0	0	0	0	0	0	0	0	0	0	7	2	3	1	3	1	0	0	1	0	1	0	1	4	1
789_1998	789		1998	1	1	1	1	0	0	0	0	0	0	0	0	0	0	0	0	0	0	0	0	0	0	0	0	0	0	0	0	0	0	0	11	1	3	1	1	1	1	0	1	1	1	0	1	3	3
790_1998	790		1998	0	1	1	1	0	0	0	0	0	0	0	0	0	0	0	0	0	0	0	0	0	0	0	0	0	0	0	0	0	0	0	15	1	3	1	1	1	1	0	1	1	1	0	1	3	1
791_1998	791		1998	0	1	1	1	0	0	0	0	0	0	0	0	0	0	0	0	0	0	0	0	0	0	0	0	0	0	0	0	0	0	0	13	3	3	1	3	1	0	0	1	0	1	0	1	4	1
792_1998	792		1998	0	1	2	2	0	0	0	0	0	0	0	0	0	1	0	0	0	0	0	0	0	0	1	0	0	0	0	0	0	0	0	6	1	2	1	3	1	1	0	1	0	1	0	1	3	2
793_1998	793		1998	0	2	2	1	0	1	0	0	0	0	0	0	1	0	1	0	0	0	0	0	0	1	0	0	0	0	0	0	0	0	0	1	1	3	1	3	1	1	0	1	0	1	1	1	2	9
794_1998	794		1998	0	2	2	2	1	0	0	0	0	0	0	0	0	1	0	0	0	0	0	0	0	0	1	0	0	0	0	0	0	0	0	10	2	3	1	1	1	0	0	1	1	1	0	1	3	2
795_1998	795		1998	0	2	1	2	1	0	0	0	0	0	0	0	0	0	0	0	0	0	0	0	0	0	1	0	0	0	0	0	0	0	0	8	3	1	1	3	3	0	1	1	0	0	0	1	5	1
796_1998	796		1998	0	2	2	2	0	0	1	0	0	0	0	0	1	0	0	1	0	0	0	0	0	1	0	0	1	0	0	0	0	0	1	4	1	1	1	2	1	1	1	1	0	1	1	1	7	7
797_1998	797		1998	0	1	2	1	0	0	0	0	0	0	0	0	0	1	0	0	0	0	0	0	0	0	0	0	0	0	0	0	0	0	0	5	2	2	1	3	1	0	0	1	0	1	0	2	3	8
798_1998	798		1998	0	2	1	2	1	0	0	0	0	0	0	0	0	0	0	0	0	0	0	0	0	0	1	0	0	0	0	0	0	0	0	1	3	3	1	3	1	0	0	1	0	1	0	1	3	7
799_1998	799		1998	0	1	1	1	0	0	0	0	0	0	0	0	0	0	0	0	0	0	0	0	0	0	0	0	0	0	0	0	0	0	0	8	3	2	1	3	1	0	0	1	0	1	0	1	4	1
800_1998	800		1998	0	1	1	1	0	0	0	0	0	0	0	0	0	0	0	0	0	0	0	0	0	0	0	0	0	0	0	0	0	0	0		2	3	3	2	2	0	0	0	0	0	0	1	4	1
801_1998	801		1998	0	1	2	1	0	0	0	0	0	0	0	0	0	1	0	0	0	0	0	0	0	0	0	0	0	0	0	0	0	0	0	6	3	2	3	3	3	0	0	0	0	0	0	1	5	1
802_1998	802		1998	0	2	2	1	1	0	0	0	0	0	0	0	0	1	0	0	0	0	0	0	0	0	0	0	0	0	0	0	0	0	0	7	1	2	1	3	1	1	0	1	0	1	0	1	3	2
803_1998	803		1998	0	1	-999	1	0	0	0	0	0	0	0	0	0	0	0	0	0	0	0	0	0	0	0	0	0	0	0	0	0	0	0	9	1	3	2	3	2	1	0	0	0	0	0	2	4	8
804_1998	804		1998	0	1	1	1	0	0	0	0	0	0	0	0	0	0	0	0	0	0	0	0	0	0	0	0	0	0	0	0	0	0	0	5	1	2	1	1	1	1	0	1	1	1	0	1	3	1
805_1998	805		1998	0	1	2	1	0	0	0	0	0	0	0	0	0	1	0	0	0	0	0	0	0	0	0	0	0	0	0	0	0	0	0	10	2	2	1	1	1	0	0	1	1	1	0	2	2	7
806_1998	806		1998	1	1	1	1	0	0	0	0	0	0	0	0	0	0	0	0	0	0	0	0	0	0	0	0	0	0	0	0	0	0	0	15	2	3	1	2	1	0	0	1	0	1	0	1	1	5
807_1998	807		1998	0	2	2	2	0	0	0	0	0	0	0	0	0	0	0	0	0	0	0	0	0	0	0	0	0	0	0	0	0	0	0	11	3	3	1	3	1	0	0	1	0	1	0	1	3	1
808_1998	808		1998	0	1	1	1	0	0	0	0	0	0	0	0	0	0	0	0	0	0	0	0	0	0	0	0	0	0	0	0	0	0	0	13	2	3	3	2	2	0	0	0	0	0	0	1	4	1
809_1998	809		1998	0	2	1	2	0	0	0	1	0	0	0	0	1	0	0	0	0	0	0	0	0	0	0	0	0	1	0	0	0	0	1	6	2	3	1	3	2	0	0	1	0	0	1	1	3	1
810_1998	810		1998	0	1	1	1	0	0	0	0	0	0	0	0	0	0	0	0	0	0	0	0	0	0	0	0	0	0	0	0	0	0	0	10	1	2	1	2	1	1	0	1	0	1	0	1	2	1
811_1998	811		1998	0	2	1	2	0	0	1	0	0	0	0	0	1	0	0	0	0	0	0	0	0	0	0	0	1	0	0	0	0	0	1	4	1	2	1	1	1	1	0	1	1	1	1	1	2	4
812_1998	812		1998	1	2	1	1	0	0	0	1	0	0	0	0	1	0	0	0	0	0	0	0	0	0	0	0	0	0	0	0	0	0	0	6	1	2	1	1	1	1	0	1	1	1	1	-999	3	1
813_1998	813		1998	0	1	2	1	0	0	0	0	0	0	0	0	0	1	0	0	0	0	0	0	0	0	0	0	0	0	0	0	0	0	0	10	3	3	2	2	1	0	0	0	0	1	0	1	4	3
814_1998	814		1998	0	1	2	2	0	0	0	0	0	0	0	0	0	1	0	0	0	0	0	0	0	0	1	0	0	0	0	0	0	0	0	10	1	3	1	2	1	1	0	1	0	1	0	1	4	3
815_1998	815		1998	0	2	1	2	1	0	0	0	0	0	0	0	0	0	0	0	0	0	0	0	0	0	1	0	0	0	0	0	0	0	0	5	1	3	1	1	1	1	0	1	1	1	0	1	3	1
816_1998	816		1998	0	2	2	2	0	0	1	0	0	0	0	0	1	0	0	1	0	0	0	0	0	1	0	0	1	0	0	0	0	0	1	13	2	3	1	3	1	0	0	1	0	1	1	1	5	1
817_1998	817		1998	0	2	2	2	0	1	0	0	0	0	0	0	1	0	1	0	0	0	0	0	0	1	0	1	0	0	0	0	0	0	1	3	3	3	3	3	3	0	0	0	0	0	1	2	3	1
818_1998	818		1998		1	1	2	0	0	0	0	0	0	0	0	0	0	0	0	0	0	0	0	0	0	1	0	0	0	0	0	0	0	0	5											0	1	3	1
819_1998	819		1998	0	1	2	2	0	0	0	0	0	0	0	0	0	1	0	0	0	0	0	0	0	0	1	0	0	0	0	0	0	0	0	3	2	3	1	2	2	0	0	1	0	0	0	1	2	1
820_1998	820		1998	0	2	2	2	0	1	0	0	0	0	0	0	1	0	1	0	0	0	0	0	0	1	0	1	0	0	0	0	0	0	1	9	2	3	1	3	1	0	0	1	0	1	1	1	3	1
821_1998	821		1998	0	1	1	2	0	0	0	0	0	0	0	0	0	0	0	0	0	0	0	0	0	0	1	0	0	0	0	0	0	0	0	3	2	2	2	3	3	0	0	0	0	0	0	2	3	8
822_1998	822		1998	0	1	1	1	0	0	0	0	0	0	0	0	0	0	0	0	0	0	0	0	0	0	0	0	0	0	0	0	0	0	0	4	1	1	1	1	1	1	1	1	1	1	0	1	2	1
823_1998	823		1998	0	2	1	1	1	0	0	0	0	0	0	0	0	0	0	0	0	0	0	0	0	0	0	0	0	0	0	0	0	0	0	9	1	3	1	3	1	1	0	1	0	1	0	1	3	1
824_1998	824		1998	0	2	2	2	0	0	1	0	0	0	0	0	1	0	0	1	0	0	0	0	0	1	0	0	1	0	0	0	0	0	1	3	3	3	1	3	1	0	0	1	0	1	1	1	3	1
825_1998	825		1998	0	2	1	1	1	0	0	0	0	0	0	0	0	0	0	0	0	0	0	0	0	0	0	0	0	0	0	0	0	0	0	6	3	3	1	3	1	0	0	1	0	1	0	2	3	1
826_1998	826		1998	0	2	2	2	0	1	0	0	0	0	0	0	1	0	1	0	0	0	0	0	0	1	0	1	0	0	0	0	0	0	1	10	1	3	1	3	1	1	0	1	0	1	1	1	3	1
827_1998	827		1998	0	2	1	2	1	0	0	0	0	0	0	0	0	0	0	0	0	0	0	0	0	0	1	0	0	0	0	0	0	0	0	10	2	2	1	1	1	0	0	1	1	1	0	1	3	1
828_1998	828		1998	0	2	1	1	0	0	0	1	0	0	0	0	1	0	0	0	0	0	0	0	0	0	0	0	0	0	0	0	0	0	0	5	1	2	1	1	1	1	0	1	1	1	1	1	3	2
829_1998	829		1998	0	2	1	1	0	0	0	0	0	0	0	0	0	0	0	0	0	0	0	0	0	0	0	0	0	0	0	0	0	0	0		1	2	1	3		1	0	1	0		0	1	2	1
830_1998	830		1998	0	2	2	2	0	0	0	1	0	0	0	0	1	0	0	0	1	0	0	0	0	1	0	0	0	1	0	0	0	0	1	7	1	3	1	1	1	1	0	1	1	1	1	1	4	2
831_1998	831		1998	0	1	1	1	0	0	0	0	0	0	0	0	0	0	0	0	0	0	0	0	0	0	0	0	0	0	0	0	0	0	0	10	1	3	1	3	1	1	0	1	0	1	0	1	3	2
832_1998	832		1998	0	1	1	1	0	0	0	0	0	0	0	0	0	0	0	0	0	0	0	0	0	0	0	0	0	0	0	0	0	0	0	15	1	2	1	3	1	1	0	1	0	1	0	1	4	1
833_1998	833		1998	0	2	2	1	0	0	0	1	0	0	0	0	1	0	0	0	1	0	0	0	0	1	0	0	0	0	0	0	0	0	0	5	2	3	1	3	1	0	0	1	0	1	1	1	3	1
834_1998	834		1998	0	1	1	1	0	0	0	0	0	0	0	0	0	0	0	0	0	0	0	0	0	0	0	0	0	0	0	0	0	0	0	15	2	1	3	1	1	0	1	0	1	1	0	1	6	1
835_1998	835		1998	0	1	2	1	0	0	0	0	0	0	0	0	0	1	0	0	0	0	0	0	0	0	0	0	0	0	0	0	0	0	0	5	2	2	1	2	1	0	0	1	0	1	0	2	3	6
836_1998	836		1998	0	2	1	2	0	0	1	0	0	0	0	0	1	0	0	0	0	0	0	0	0	0	0	0	1	0	0	0	0	0	1	4	2	3	1	2	1	0	0	1	0	1	1	1	2	1
837_1998	837		1998	1	1	1	2	0	0	0	0	0	0	0	0	0	0	0	0	0	0	0	0	0	0	1	0	0	0	0	0	0	0	0	3	1	2	1	2	1	1	0	1	0	1	0	1	3	3
838_1998	838		1998	0	1	2	1	0	0	0	0	0	0	0	0	0	1	0	0	0	0	0	0	0	0	0	0	0	0	0	0	0	0	0	7	1	3	1	1	1	1	0	1	1	1	0	1	2	4
839_1998	839		1998	0	2	1	2	0	0	1	0	0	0	0	0	1	0	0	0	0	0	0	0	0	0	0	0	1	0	0	0	0	0	1	4	2	3	1	2	1	0	0	1	0	1	1	1	2	1
840_1998	840		1998	0	1	2	1	0	0	0	0	0	0	0	0	0	0	0	0	0	0	0	0	0		0	0	0	0	0	0	0	0	0	12	3	3	1	3	1	0	0	1	0	1		1	2	1
841_1998	841		1998	0	1	1	2	0	0	0	0	0	0	0	0	0	0	0	0	0	0	0	0	0	0	1	0	0	0	0	0	0	0	0	6	3	3	2	2	1	0	0	0	0	1	0	1	2	4
842_1998	842		1998	0	1	2	1	0	0	0	0	0	0	0	0	0	1	0	0	0	0	0	0	0	0	0	0	0	0	0	0	0	0	0	9	2	2	1	2	1	0	0	1	0	1	0	1	2	9
843_1998	843		1998	0	2	1	1	1	0	0	0	0	0	0	0	0	0	0	0	0	0	0	0	0	0	0	0	0	0	0	0	0	0	0	3	1	2	1	1	1	1	0	1	1	1	0	1	2	4
844_1998	844		1998	0	1	1	1	0	0	0	0	0	0	0	0	0	0	0	0	0	0	0	0	0	0	0	0	0	0	0	0	0	0	0		2	2	1	3	1	0	0	1	0	1	0	2	2	4
845_1998	845		1998	0	1	1	1	0	0	0	0	0	0	0	0	0	0	0	0	0	0	0	0	0	0	0	0	0	0	0	0	0	0	0	1	1	1	1	1	1	1	1	1	1	1	0	1	3
846_1998	846		1998	1	2	2	1	0	1	0	0	0	0	0	0	1	0	1	0	0	0	0	0	0	1	0	0	0	0	0	0	0	0	0	7	1	1	1	1	1	1	1	1	1	1	1	1	3	2
847_1998	847		1998	1	1	2	1	0	0	0	0	0	0	0	0	0	0	0	0	0	0	0	0	0	0	0	0	0	0	0	0	0	0	0	7	2	3	2	3	1	0	0	0	0	1	0	1	3	1
848_1998	848		1998	0	2	2	1	0	0	1	0	0	0	0	0	1	0	0	1	0	0	0	0	0	1	0	0	0	0	0	0	0	0	0	3	2	3	1	3	1	0	0	1	0	1	1	1	2	1
849_1998	849		1998	0	2	1	1	1	0	0	0	0	0	0	0	0	0	0	0	0	0	0	0	0	0	0	0	0	0	0	0	0	0	0	4	2	2	1	1	1	0	0	1	1	1	0	1	3	1
850_1998	850		1998	0	1	1	1	0	0	0	0	0	0	0	0	0	0	0	0	0	0	0	0	0	0	0	0	0	0	0	0	0	0	0	10	3	3	1	3	1	0	0	1	0	1	0	1	3	1
851_1998	851		1998	0	2	2	2	1	0	0	0	0	0	0	0	0	1	0	0	0	0	0	0	0	0	1	0	0	0	0	0	0	0	0	1	1	3	1	1		1	0	1	1		0	1	2	4
852_1998	852		1998	0	1	1	1	0	0	0	0	0	0	0	0	0	0	0	0	0	0	0	0	0	0	0	0	0	0	0	0	0	0	0	8	2	3	1	1	1	0	0	1	1	1	0	2	4	3
853_1998	853		1998	0	2	2	1	0	0	0	0	1	0	0	0	1	0	0	0	0	1	0	0	0	1	0	0	0	0	0	0	0	0	0	15	1	3	1	1	1	1	0	1	1	1	1	1	4	1
854_1998	854		1998	0	1	2	1	0	0	0	0	0	0	0	0	0	1	0	0	0	0	0	0	0	0	0	0	0	0	0	0	0	0	0	13	3	3	1	2	1	0	0	1	0	1	0	1	2	4
855_1998	855		1998	0	2	2	1	1	0	0	0	0	0	0	0	0	1	0	0	0	0	0	0	0	0	0	0	0	0	0	0	0	0	0	7	3	3	1	3	1	0	0	1	0	1	0	1	4	1
856_1998	856		1998	0	2	1	2	1	0	0	0	0	0	0	0	0	0	0	0	0	0	0	0	0	0	1	0	0	0	0	0	0	0	0	3	3	3	1	3	1	0	0	1	0	1	0	1	2	1
857_1998	857		1998	1	2	2	1	0	0	0	0	0	0	0	0	0	0	0	0	0	0	0	0	0	0	0	0	0	0	0	0	0	0	0	7	2	3	1	1	1	0	0	1	1	1	0	1	2	4
858_1998	858		1998	0	1	1	1	0	0	0	0	0	0	0	0	0	0	0	0	0	0	0	0	0	0	0	0	0	0	0	0	0	0	0	8	2	3	1	3	1	0	0	1	0	1	0	1	3	1
859_1998	859		1998	1	1	1	1	0	0	0	0	0	0	0	0	0	0	0	0	0	0	0	0	0	0	0	0	0	0	0	0	0	0	0	7	2	3	1	1	1	0	0	1	1	1	0	1	3	3
860_1998	860		1998	0	2	2	1	1	0	0	0	0	0	0	0	0	1	0	0	0	0	0	0	0	0	0	0	0	0	0	0	0	0	0	10	1	3	1	3	1	1	0	1	0	1	0	1	4	1
861_1998	861		1998	0	1	2	1	0	0	0	0	0	0	0	0	0	1	0	0	0	0	0	0	0	0	0	0	0	0	0	0	0	0	0	8	1	3	1	1	1	1	0	1	1	1	0	1	2	4
862_1998	862		1998	0	1	1	1	0	0	0	0	0	0	0	0	0	0	0	0	0	0	0	0	0	0	0	0	0	0	0	0	0	0	0	6	2	2	1	1	1	0	0	1	1	1	0	1	2	1
863_1998	863		1998	0	1	2	2	0	0	0	0	0	0	0	0	0	0	0	0	1	0	0	0	0	1	0	0	0	1	0	0	0	0	1	8	3	3	1	2	1	0	0	1	0	1	1	1	3	1
864_1998	864		1998	0	2	2	2	1	0	0	0	0	0	0	0	0	1	0	0	0	0	0	0	0	0	1	0	0	0	0	0	0	0	0		2	3	1	1	1	0	0	1	1	1	0	-999	-999
865_1998	865		1998	0	1	2	1	0	0	0	0	0	0	0	0	0	1	0	0	0	0	0	0	0	0	0	0	0	0	0	0	0	0	0	4	1	3	1	1	2	1	0	1	1	0	0	1	4	9
866_1998	866		1998	0	1	1	1	0	0	0	0	0	0	0	0	0	0	0	0	0	0	0	0	0	0	0	0	0	0	0	0	0	0	0	4	1	2	1	2	1	1	0	1	0	1	0	1	3	1
867_1998	867		1998	0	2	1	1	1	0	0	0	0	0	0	0	0	0	0	0	0	0	0	0	0	0	0	0	0	0	0	0	0	0	0	3	1	3	1	3	1	1	0	1	0	1	0	1	2	2
868_1998	868		1998	0	1	1	1	0	0	0	0	0	0	0	0	0	0	0	0	0	0	0	0	0	0	0	0	0	0	0	0	0	0	0	5	3	3	1	1	1	0	0	1	1	1	0	1	2	1
869_1998	869		1998	0	2	1	2	1	0	0	0	0	0	0	0	0	0	0	0	0	0	0	0	0	0	1	0	0	0	0	0	0	0	0	7	1	3	1	3	1	1	0	1	0	1	0	1	2	4
870_1998	870		1998	0	1	1	1	0	0	0	0	0	0	0	0	0	0	0	0	0	0	0	0	0	0	0	0	0	0	0	0	0	0	0	15	2	3	1	1	1	0	0	1	1	1	0	1	3	1
871_1998	871		1998	0	2	2	2	0	0	0	0	0	0	1	0	0	0	0	0	0	0	0	1	0	0	0	0	0	0	0	0	1	0	0	7	3	3	1	3	1	0	0	1	0	1	0	1	2	1
872_1998	872		1998	0	2	2	2	0	0	1	0	0	0	0	0	1	0	0	1	0	0	0	0	0	1	0	0	1	0	0	0	0	0	1	10	2	3	1	3	1	0	0	1	0	1	1	1	4	2
873_1998	873		1998	1	1	1	1	0	0	0	0	0	0	0	0	0	0	0	0	0	0	0	0	0	0	0	0	0	0	0	0	0	0	0	5	3	3	1	3	1	0	0	1	0	1	0	1	3	1
874_1998	874		1998	0	2	2	2	0	0	0	1	0	0	0	0	1	0	0	0	1	0	0	0	0	1	0	0	0	1	0	0	0	0	1	6	2	3	1	1	1	0	0	1	1	1	1	1	3	1
875_1998	875		1998	0	2	2	2	0	0	1	0	0	0	0	0	1	0	0	1	0	0	0	0	0	1	0	0	1	0	0	0	0	0	1	9	2	3	2	3	2	0	0	0	0	0	1	1	3	9
876_1998	876		1998	0	2	1	2	1	0	0	0	0	0	0	0	0	0	0	0	0	0	0	0	0	0	1	0	0	0	0	0	0	0	0	1	3	2	1	1	1	0	0	1	1	1	0	1	2	4
877_1998	877		1998	0	1	1	1	0	0	0	0	0	0	0	0	0	0	0	0	0	0	0	0	0	0	0	0	0	0	0	0	0	0	0	12	1	3	1	1	1	1	0	1	1	1	0	1	4	1
878_1998	878		1998	0	1	2	1	0	0	0	0	0	0	0	0	0	1	0	0	0	0	0	0	0	0	0	0	0	0	0	0	0	0	0	5	2	2	1	3	1	0	0	1	0	1	0	2	3	1
879_1998	879		1998	0	1	1	1	0	0	0	0	0	0	0	0	0	0	0	0	0	0	0	0	0	0	0	0	0	0	0	0	0	0	0	1	1	3	1	2	1	1	0	1	0	1	0	1	2	9
880_1998	880		1998	0	2	2	1	0	0	0	0	0	0	0	0	0	0	0	0	0	0	0	0	0	0	0	0	0	0	0	0	0	0	0	3	1	3	1	2	1	1	0	1	0	1	0	1	3	1
881_1998	881		1998	0	1	1	1	0	0	0	0	0	0	0	0	0	0	0	0	0	0	0	0	0	0	0	0	0	0	0	0	0	0	0	6	2	3	1		1	0	0	1		1	0	1	3	1
882_1998	882		1998	0	1	1	1	0	0	0	0	0	0	0	0	0	0	0	0	0	0	0	0	0	0	0	0	0	0	0	0	0	0	0	4	3	3	1	3	1	0	0	1	0	1	0	1	2	7
883_1998	883		1998	0	2	2	2	0	1	0	0	0	0	0	0	1	0	1	0	0	0	0	0	0	1	0	1	0	0	0	0	0	0	1	6	2	2	3	3	3	0	0	0	0	0	1	1	3	1
884_1998	884		1998	0	1	2	2	0	0	0	0	0	0	0	0	0	1	0	0	0	0	0	0	0	0	1	0	0	0	0	0	0	0	0	5	1	3	1	3	1	1	0	1	0	1	0	1	3	1
885_1998	885		1998	0	1	2	2	0	0	0	0	0	0	0	0	0	1	0	0	0	0	0	0	0	0	1	0	0	0	0	0	0	0	0	5	1	3	1	3	1	1	0	1	0	1	0	1	3	1
886_1998	886		1998	0	2	2	2	0	0	0	1	0	0	0	0	1	0	0	0	1	0	0	0	0	1	0	0	0	1	0	0	0	0	1	6	2	3	2	2	1	0	0	0	0	1	1	1	3	1
887_1998	887		1998	0	2	1	1	0	0	0	1	0	0	0	0	1	0	0	0	0	0	0	0	0	0	0	0	0	0	0	0	0	0	0	1	2	3	1	1	1	0	0	1	1	1	1	1	1	9
888_1998	888		1998	0	1	1	1	0	0	0	0	0	0	0	0	0	0	0	0	0	0	0	0	0	0	0	0	0	0	0	0	0	0	0	8	2	3	1	2	1	0	0	1	0	1	0	1	4	1
889_1998	889		1998	0	2	1	1	1	0	0	1	0	0	0	0	1	0	0	0	0	0	0	0	0	0	0	0	0	0	0	0	0	0	0	7	2	3	1	2	1	0	0	1	0	1	1	1	3	3
890_1998	890		1998	0	1	1	1	0	0	0	0	0	0	0	0	0	0	0	0	0	0	0	0	0	0	0	0	0	0	0	0	0	0	0	9	1	3	1	3	1	1	0	1	0	1	0	2	2	2
891_1998	891		1998	0	2	2	1	1	0	0	0	0	0	0	0	0	1	0	0	0	0	0	0	0	0	0	0	0	0	0	0	0	0	0	2	3	3	1	3	1	0	0	1	0	1	0	1	2	1
892_1998	892		1998	0	2	1	1	1	0	0	0	0	0	0	0	0	0	0	0	0	0	0	0	0	0	0	0	0	0	0	0	0	0	0	7	2	3	1	3	1	0	0	1	0	1	0	1	5	1
893_1998	893		1998	0	2	2	1	1	0	0	0	0	0	0	0	0	1	0	0	0	0	0	0	0	0	0	0	0	0	0	0	0	0	0	6	1	3	1	3	2	1	0	1	0	0	0	1	3	1
894_1998	894		1998	0	2	2	1	1	0	0	0	0	0	0	0	0	1	0	0	0	0	0	0	0	0	0	0	0	0	0	0	0	0	0	3	1	2	1	3	1	1	0	1	0	1	0	1	2	1
895_1998	895		1998	0	1	1	1	0	0	0	0	0	0	0	0	0	0	0	0	0	0	0	0	0	0	0	0	0	0	0	0	0	0	0	3	1	3	1	3	1	1	0	1	0	1	0	2	3	6
896_1998	896		1998	0	2	1	1	1	0	0	0	0	0	0	0	0	0	0	0	0	0	0	0	0	0	0	0	0	0	0	0	0	0	0	5	1	3	1	2	1	1	0	1	0	1	0	2	3	8
897_1998	897		1998	1	1	2	2	0	0	0	0	0	0	0	0	0	1	0	0	0	0	0	0	0	0	1	0	0	0	0	0	0	0	0	5	2	2	1	2	2	0	0	1	0	0	0	1	2	1
898_1998	898		1998	0	2	1	1	1	0	0	0	0	0	0	0	0	0	0	0	0	0	0	0	0	0	0	0	0	0	0	0	0	0	0	7	2	3	1	3	1	0	0	1	0	1	0	1	5	1
899_1998	899		1998	0	1	1	1	0	0	0	0	0	0	0	0	0	0	0	0	0	0	0	0	0	0	0	0	0	0	0	0	0	0	0	11	2	3	2	3	3	0	0	0	0	0	0	2	2	1
900_1998	900		1998	0	2	2	1	1	0	0	0	0	0	0	0	0	1	0	0	0	0	0	0	0	0	0	0	0	0	0	0	0	0	0	12	1	3	1	1	1	1	0	1	1	1	0	1	5	1
901_1998	901		1998	0	2	2	2	0	0	0	1	0	0	0	0	1	0	0	0	1	0	0	0	0	1	0	0	0	1	0	0	0	0	1	1	2	2	1	1	1	0	0	1	1	1	1	1	2	4
902_1998	902		1998	0	2	1	1	0	0	0	1	0	0	0	0	1	0	0	0	0	0	0	0	0	0	0	0	0	0	0	0	0	0	0	5	2	3	1	1	1	0	0	1	1	1	1	1	3	1
903_1998	903		1998	0	2	2	2	1	0	0	0	0	0	0	0	0	1	0	0	0	0	0	0	0	0	1	0	0	0	0	0	0	0	0	5	1	1	1	3	1	1	1	1	0	1	0	1	2	1
904_1998	904		1998	0	2	2	1	1	0	0	0	0	0	0	0	0	1	0	0	0	0	0	0	0	0	0	0	0	0	0	0	0	0	0	13	2	2	1	1	1	0	0	1	1	1	0	1	4	1
905_1998	905		1998	0	2	2	1	1	0	0	0	0	0	0	0	0	1	0	0	0	0	0	0	0	0	0	0	0	0	0	0	0	0	0	12	1	3	1	1	1	1	0	1	1	1	0	1	5	1
906_1998	906		1998	0	2	1	2	1	0	0	0	0	0	0	0	0	0	0	0	0	0	0	0	0	0	1	0	0	0	0	0	0	0	0	5	2	3	1	3	1	0	0	1	0	1	0	1	2	4
907_1998	907		1998	0	1	1	2	0	0	0	0	0	0	0	0	0	0	0	0	0	0	0	0	0	0	1	0	0	0	0	0	0	0	0	9	1	3	1	3	1	1	0	1	0	1	0	1	5	1
908_1998	908		1998	0	1	1	2	0	0	0	0	0	0	0	0	0	0	0	0	0	0	0	0	0	0	1	0	0	0	0	0	0	0	0	13	3	3	2	2	2	0	0	0	0	0	0	2	2	4
909_1998	909		1998	0	2	2	2	0	1	0	0	0	0	0	0	1	0	1	0	0	0	0	0	0	1	0	1	0	0	0	0	0	0	1	8	1	3	1	3	1	1	0	1	0	1	1	1	3	2
910_1998	910		1998	0	1	1	2	0	0	0	0	0	0	0	0	0	0	0	0	0	0	0	0	0	0	0	0	0	0	0	0	0	0	0	11	1	2	1	1	1	1	0	1	1	1	0	1	4	1
911_1998	911		1998	0	1	2	1	0	0	0	0	0	0	0	0	0	0	1	0	0	0	0	0	0	1	0	0	0	0	0	0	0	0	0	10	1	3	1	3	1	1	0	1	0	1	1	2	2	4
912_1998	912		1998	0	1	1	1	0	0	0	0	0	0	0	0	0	0	0	0	0	0	0	0	0	0	0	0	0	0	0	0	0	0	0	3	2	3	1	3	1	0	0	1	0	1	0	2	2	9
913_1998	913		1998	0	1	1	1	0	0	0	0	0	0	0	0	0	0	0	0	0	0	0	0	0	0	0	0	0	0	0	0	0	0	0	7	3	3	2	3	2	0	0	0	0	0	0	1	3	1
914_1998	914		1998	0	2	1	1	0	0	1	0	0	0	0	0	1	0	0	0	0	0	0	0	0	0	0	0	0	0	0	0	0	0	0	8	1	2	1	3	1	1	0	1	0	1	1	1	3	7
915_1998	915		1998	0	1	2	1	0	0	0	0	0	0	0	0	0	1	0	0	0	0	0	0	0	0	0	0	0	0	0	0	0	0	0	10	1	3	1	1	1	1	0	1	1	1	0	1	1	5
916_1998	916		1998	0	1	2	1	0	0	0	0	0	0	0	0	0	1	0	0	0	0	0	0	0	0	0	0	0	0	0	0	0	0	0	10	1	3	1	1	1	1	0	1	1	1	0	1	1	5
917_1998	917		1998	0	2	2	2	0	0	1	0	0	0	0	0	1	0	0	1	0	0	0	0	0	1	0	0	1	0	0	0	0	0	1	7	1	3	1	3	1	1	0	1	0	1	1	1	4	2
918_1998	918		1998	0	1	1	1	0	0	0	0	0	0	0	0	0	0	0	0	0	0	0	0	0	0	0	0	0	0	0	0	0	0	0		3	3	1	3	1	0	0	1	0	1	0	2	1	4
919_1998	919		1998	0	2	2	2	0	0	1	0	0	0	0	0	1	0	0	1	0	0	0	0	0	1	0	0	1	0	0	0	0	0	1	5	2	3	1	1	1	0	0	1	1	1	1	1	3	1
920_1998	920		1998	0	2	1	2	0	0	1	0	0	0	0	0	1	0	0	0	0	0	0	0	0	0	0	0	1	0	0	0	0	0	1	3	3	3	1	3	1	0	0	1	0	1	1	1	2	1
921_1998	921		1998	1	1	1	1	0	0	0	0	0	0	0	0	0	0	0	0	0	0	0	0	0	0	0	0	0	0	0	0	0	0	0	6	2	3	1	1	1	0	0	1	1	1	0	1	3	1
922_1998	922		1998	0	1	2	1	0	0	0	0	0	0	0	0	0	1	0	0	0	0	0	0	0	0	0	0	0	0	0	0	0	0	0	5	3	2	1	2	1	0	0	1	0	1	0	1	3	1
923_1998	923		1998	0	1	2	2	0	0	0	0	0	0	0	0	0	0	0	0	0	0	0	0	0	0	0	0	0	0	0	0	0	0	0	6	3	3	1	3	1	0	0	1	0	1	0	1	5	1
924_1998	924		1998	0	1	1	1	0	0	0	0	0	0	0	0	0	0	0	0	0	0	0	0	0	0	0	0	0	0	0	0	0	0	0	1	1		1	1	1	1		1	1	1	0	2	2	9
925_1998	925		1998	0	1	1	2	0	0	0	0	0	0	0	0	0	0	0	0	0	0	0	0	0	0	0	0	0	0	0	0	0	0	0	10	1	2	1	1	1	1	0	1	1	1	0	1	4	1
926_1998	926		1998	0	2	2	1	1	0	0	0	0	0	0	0	0	1	0	0	0	0	0	0	0	0	0	0	0	0	0	0	0	0	0	8	2	3	1	3	1	0	0	1	0	1	0	1	3	1
927_1998	927		1998	0	1	2	2	0	0	0	0	0	0	0	0	0	1	0	0	0	0	0	0	0	0	1	0	0	0	0	0	0	0	0	4	2	3	1	2	1	0	0	1	0	1	0	2	2	1
928_1998	928		1998	0	2	2	2	1	0	0	0	0	0	0	0	0	1	0	0	0	0	0	0	0	0	1	0	0	0	0	0	0	0	0	10	1	3	1	2	1	1	0	1	0	1	0	1	3	1
929_1998	929		1998	0	1	2	2	0	0	0	0	0	0	0	0	0	1	0	0	0	0	0	0	0	0	1	0	0	0	0	0	0	0	0	6	2	2	1	1	1	0	0	1	1	1	0	1	2	1
930_1998	930		1998	0	2	1	1	1	0	0	0	0	0	0	0	0	0	0	0	0	0	0	0	0	0	0	0	0	0	0	0	0	0	0	1	3	3	1	1	1	0	0	1	1	1	0	1	2	4
931_1998	931		1998	0	2	1	1	0	1	0	0	0	0	0	0	1	0	0	0	0	0	0	0	0	0	0	0	0	0	0	0	0	0	0	6	2	3	2	3	1	0	0	0	0	1	1	1	3	1
932_1998	932		1998	0	1	1	1	0	0	0	0	0	0	0	0	0	0	0	0	0	0	0	0	0	0	0	0	0	0	0	0	0	0	0	6	2	3	1	1	1	0	0	1	1	1	0	1	4	3
933_1998	933		1998	0	2	1	1	1	0	0	0	0	0	0	0	0	0	0	0	0	0	0	0	0	0	0	0	0	0	0	0	0	0	0	10	2	2	1	2	1	0	0	1	0	1	0	1	5	1
934_1998	934		1998	0	2	1	1	1	0	0	0	0	0	0	0	0	0	0	0	0	0	0	0	0	0	0	0	0	0	0	0	0	0	0	4	1	3	1	3	1	1	0	1	0	1	0	1	2	1
935_1998	935		1998	0	2	2	2	1	0	0	0	0	0	0	0	0	1	0	0	0	0	0	0	0	0	1	0	0	0	0	0	0	0	0	3	2	3	1		1	0	0	1		1	0	1	2	1
936_1998	936		1998	0	1	2	1	0	0	0	0	0	0	0	0	0	0	0	0	0	1	0	0	0	1	0	0	0	0	0	0	0	0	0	4	1	3	1	3	3	1	0	1	0	0	1	1	2	4
937_1998	937		1998	0	1	2	1	0	0	0	0	0	0	0	0	0	1	0	0	0	0	0	0	0	0	0	0	0	0	0	0	0	0	0	3	2	3	1	2	1	0	0	1	0	1	0	1	3	3
938_1998	938		1998	0	2	2	1	1	0	0	0	0	0	0	0	0	1	0	0	0	0	0	0	0	0	0	0	0	0	0	0	0	0	0	1	3	3	1	3	1	0	0	1	0	1	0	1	2	4
939_1998	939		1998	0	2	2	2	0	0	1	0	0	0	0	0	1	0	0	1	0	0	0	0	0	1	0	0	1	0	0	0	0	0	1	4	3	3	1	3	1	0	0	1	0	1	1	1	2	1
940_1998	940		1998	0	1	2	1	0	0	0	0	0	0	0	0	0	1	0	0	0	0	0	0	0	0	0	0	0	0	0	0	0	0	0	1	3	3	2	3	1	0	0	0	0	1	0	1	2	4
941_1998	941		1998	0	2	2	1	0	0	0	0	0	0	0	0	0	0	0	0	0	0	0	0	0	0	0	0	0	0	0	0	0	0	0	7	2	3	1	3	1	0	0	1	0	1	0	1	2	4
942_1998	942		1998	0	2	1	2	0	0	0	0	0	0	0	0	0	0	0	0	0	0	0	0	0	0	0	0	0	0	0	0	0	0	0	3	1	3	1	3	1	1	0	1	0	1	0	2	2	1
943_1998	943		1998		1	1	1	0	0	0	0	0	0	0	0	0	0	0	0	0	0	0	0	0	0	0	0	0	0	0	0	0	0	0	9		1			1		1			1	0	1	6	2
944_1998	944		1998	0	1	1	1	0	0	0	0	0	0	0	0	0	0	0	0	0	0	0	0	0	0	0	0	0	0	0	0	0	0	0	15	1	3	1	3	1	1	0	1	0	1	0	1	5	1
945_1998	945		1998	0	2	2	1	1	0	0	0	0	0	0	0	0	1	0	0	0	0	0	0	0	0	0	0	0	0	0	0	0	0	0	7	2	3	2	2	1	0	0	0	0	1	0	2	2	4
946_1998	946		1998	0	2	1	2	1	0	0	0	0	0	0	0	0	0	0	0	0	0	0	0	0	0	1	0	0	0	0	0	0	0	0	1	2	3	1	3	1	0	0	1	0	1	0	1	3	7
947_1998	947		1998	0	2	2	2	1	0	0	0	0	0	0	0	0	1	0	0	0	0	0	0	0	0	1	0	0	0	0	0	0	0	0	5	2	3	1	3	1	0	0	1	0	1	0	1	2	1
948_1998	948		1998	0	1	2	2	0	0	0	0	0	0	0	0	0	1	0	0	0	0	0	0	0	0	1	0	0	0	0	0	0	0	0	1	3	3	1	1	1	0	0	1	1	1	0	1	1	4
949_1998	949		1998	0	1	2	2	0	0	0	0	0	0	0	0	0	1	0	0	0	0	0	0	0	0	1	0	0	0	0	0	0	0	0	1	3	3	1	1	1	0	0	1	1	1	0	1	1	4
950_1998	950		1998	0	1	2	2	0	0	0	0	0	0	0	0	0	1	0	0	0	0	0	0	0	0	1	0	0	0	0	0	0	0	0	8	3	3	3	3	3	0	0	0	0	0	0	1	4	1
951_1998	951		1998		1	1	1	0	0	0	0	0	0	0	0	0	0	0	0	0	0	0	0	0	0	0	0	0	0	0	0	0	0	0	5											0	1	2	6
952_1998	952		1998	0	2	2	2	1	0	0	0	0	0	0	0	0	1	0	0	0	0	0	0	0	0	1	0	0	0	0	0	0	0	0	4	1	3	1	1	1	1	0	1	1	1	0	1	3	1
953_1998	953		1998	0	1	2	1	0	0	0	0	0	0	0	0	0	0	0	0	0	0	0	0	1	1	0	0	0	0	0	0	0	0	0	15	1	3	1	3	1	1	0	1	0	1	1	1	3	1
954_1998	954		1998	1	1	1	1	0	0	0	0	0	0	0	0	0	0	0	0	0	0	0	0	0	0	0	0	0	0	0	0	0	0	0	6	1	2	1	1	1	1	0	1	1	1	0	1	4	3
955_1998	955		1998	0	2	1	1	0	0	1	0	0	0	0	0	1	0	0	0	0	0	0	0	0	0	0	0	0	0	0	0	0	0	0	3	2	2	1	2	1	0	0	1	0	1	1	1	2	2
956_1998	956		1998	0	1	2	2	0	0	0	0	0	0	0	0	0	1	0	0	0	0	0	0	0	0	1	0	0	0	0	0	0	0	0	15	1	3	1	2	1	1	0	1	0	1	0	1	2	9
957_1998	957		1998	0	1	2	1	0	0	0	0	0	0	0	0	0	1	0	0	0	0	0	0	0	0	0	0	0	0	0	0	0	0	0	7	3	3	1	3	1	0	0	1	0	1	0	2	3	8
958_1998	958		1998	0	2	1	2	1	0	0	0	0	0	0	0	0	0	0	0	0	0	0	0	0	0	1	0	0	0	0	0	0	0	0	1	2	2	1	1	1	0	0	1	1	1	0	1	2	4
959_1998	959		1998	0	2	1	1	1	0	0	0	0	0	0	0	0	0	0	0	0	0	0	0	0	0	0	0	0	0	0	0	0	0	0	1	1	2	1	2	1	1	0	1	0	1	0	1	2	4
960_1998	960		1998	0	2	2	2	1	0	0	0	0	0	0	0	0	1	0	0	0	0	0	0	0	0	1	0	0	0	0	0	0	0	0	4	1	3	1	3	1	1	0	1	0	1	0	1	3	1
961_1998	961		1998	0	1	2	1	0	0	0	0	0	0	0	0	0	0	0	0	1	0	0	0	0	1	0	0	0	0	0	0	0	0	0	8	2	3	1	1	1	0	0	1	1	1	1	1	4	9
962_1998	962		1998	0	2	-999	1	1	0	0	0	0	0	0	0	0	0	0	0	0	0	0	0	0	0	0	0	0	0	0	0	0	0	0	10	1	2	1	2	1	1	0	1	0	1	0	1	3	1
963_1998	963		1998	0	1	2	1	0	0	0	0	0	0	0	0	0	1	0	0	0	0	0	0	0	0	0	0	0	0	0	0	0	0	0	4	3	3	3	3	1	0	0	0	0	1	0	2	2
964_1998	964		1998	1	1	1	1	0	0	0	0	0	0	0	0	0	0	0	0	0	0	0	0	0	0	0	0	0	0	0	0	0	0	0	1	3	3	2	2	1	0	0	0	0	1	0	1	2	4
965_1998	965		1998	0	1	1	1	0	0	0	0	0	0	0	0	0	0	0	0	0	0	0	0	0	0	0	0	0	0	0	0	0	0	0	15	3	3	1	1	1	0	0	1	1	1	0	2	2	6
966_1998	966		1998	0	2	2	2	0	0	0	0	0	0	0	0	0	0	0	0	0	0	0	0	0	0	0	0	0	0	0	0	0	0	0	15	1	2	1	1	1	1	0	1	1	1	0	1	2	4
967_1998	967		1998	0	1	1	1	0	0	0	0	0	0	0	0	0	0	0	0	0	0	0	0	0	0	0	0	0	0	0	0	0	0	0	5	1	3	1	1	1	1	0	1	1	1	0	1	4	3
968_1998	968		1998	0	2	1	1	1	0	0	0	0	0	0	0	0	0	0	0	0	0	0	0	0	0	0	0	0	0	0	0	0	0	0	13	1	3	1	3	1	1	0	1	0	1	0	2	2	4
969_1998	969		1998	0	1	1	1	0	0	0	0	0	0	0	0	0	0	0	0	0	0	0	0	0	0	0	0	0	0	0	0	0	0	0	5	1	3	1	3	1	1	0	1	0	1	0	2	2	4
970_1998	970		1998	0	1	2	2	0	0	0	0	0	0	0	0	0	1	0	0	0	0	0	0	0	0	1	0	0	0	0	0	0	0	0	9	2	3	2	3	1	0	0	0	0	1	0	1	3	1
971_1998	971		1998	0	2	1	2	1	0	0	0	0	0	0	0	0	0	0	0	0	0	0	0	0	0	1	0	0	0	0	0	0	0	0	7	2	3	1	3	1	0	0	1	0	1	0	1	3	1
972_1998	972		1998	0	2	2	2	0	0	1	0	0	0	0	0	1	0	0	1	0	0	0	0	0	1	0	0	1	0	0	0	0	0	1	5	1	3	1	1	1	1	0	1	1	1	1	1	2	4
973_1998	973		1998	0	1	1	2	0	0	0	0	0	0	0	0	0	0	0	0	0	0	0	0	0	0	1	0	0	0	0	0	0	0	0	15	1	3	1	2	1	1	0	1	0	1	0	1	2	4
974_1998	974		1998	0	1	1	2	0	0	0	0	0	0	0	0	0	0	0	0	0	0	0	0	0	0	1	0	0	0	0	0	0	0	0	15	1	3	1	2	1	1	0	1	0	1	0	1	2	4
975_1998	975		1998	1	1	1	1	0	0	0	0	0	0	0	0	0	0	0	0	0	0	0	0	0	0	0	0	0	0	0	0	0	0	0	10	1	1	1	1	1	1	1	1	1	1	0	1	3	2
976_1998	976		1998	1	1	1	1	0	0	0	0	0	0	0	0	0	0	0	0	0	0	0	0	0	0	0	0	0	0	0	0	0	0	0		1	3	1	3	1	1	0	1	0	1	0	1	3	9
977_1998	977		1998	1	1	1	1	0	0	0	0	0	0	0	0	0	0	0	0	0	0	0	0	0	0	0	0	0	0	0	0	0	0	0	15	2	1	1	1	1	0	1	1	1	1	0	1	3	1
978_1998	978		1998	0	2	2	2	0	0	1	0	0	0	0	0	1	0	0	1	0	0	0	0	0	1	0	0	1	0	0	0	0	0	1	10	3	3	1	3	1	0	0	1	0	1	1	1	3	1
979_1998	979		1998	0	2	2	2	0	0	0	0	1	0	0	0	1	0	0	0	0	1	0	0	0	1	0	0	0	0	1	0	0	0	1	4	2	3	1	2	1	0	0	1	0	1	1	1	3	1
980_1998	980		1998	0	2	2	1	0	0	0	0	1	0	0	0	1	0	0	0	0	1	0	0	0	1	0	0	0	0	0	0	0	0	0	3	3	3	2	3	1	0	0	0	0	1	1	1	2	3
981_1998	981		1998	0	1	1	1	0	0	0	0	0	0	0	0	0	0	0	0	0	0	0	0	0	0	0	0	0	0	0	0	0	0	0	7	1	2	1	1	1	1	0	1	1	1	0	1	3	1
982_1998	982		1998	0	1	1	1	0	0	0	0	0	0	0	0	0	0	0	0	0	0	0	0	0	0	0	0	0	0	0	0	0	0	0	10	2	3	1	3	1	0	0	1	0	1	0	1	4	1
983_1998	983		1998	0	1	2	1	0	0	0	0	0	0	0	0	0	0	0	0	0	1	0	0	0	1	0	0	0	0	0	0	0	0	0	8	2	2	1	3	1	0	0	1	0	1	1	1	2	4
984_1998	984		1998	0	1	2	1	0	0	0	0	0	0	0	0	0	1	0	0	0	0	0	0	0	0	0	0	0	0	0	0	0	0	0	4	1	3	1	3	1	1	0	1	0	1	0	2	2
985_1998	985		1998	0	1	2	1	0	0	0	0	0	0	0	0	0	1	0	0	0	0	0	0	0	0	0	0	0	0	0	0	0	0	0	5	1	3	1	3	1	1	0	1	0	1	0	1	3	1
986_1998	986		1998	1	1	2	2	0	0	0	0	0	0	0	0	0	1	0	0	0	0	0	0	0	0	1	0	0	0	0	0	0	0	0	4	3	2	1	2	2	0	0	1	0	0	0	1	2	1
987_1998	987		1998	0	2	1	1	1	0	0	0	0	0	0	0	0	0	0	0	0	0	0	0	0	0	0	0	0	0	0	0	0	0	0	3	3	3	1	1	1	0	0	1	1	1	0	1	2	1
988_1998	988		1998	0	1	1	1	0	0	0	0	0	0	0	0	0	0	0	0	0	0	0	0	0	0	0	0	0	0	0	0	0	0	0	10	3	3	1	2	1	0	0	1	0	1	0	1	3	1
989_1998	989		1998	0	1	1	1	0	0	0	0	0	0	0	0	0	0	0	0	0	0	0	0	0	0	0	0	0	0	0	0	0	0	0	10	3	3	1	2	1	0	0	1	0	1	0	1	3	1
990_1998	990		1998	0	2	1	2	1	0	0	0	0	0	0	0	0	0	0	0	0	0	0	0	0	0	1	0	0	0	0	0	0	0	0	10	1	3	1	3	1	1	0	1	0	1	0	1	3	3
991_1998	991		1998	0	2	2	1	0	0	0	0	0	0	0	0	0	0	0	0	0	0	0	0	0	0	0	0	0	0	0	0	0	0	0	5	2	3	1	2	1	0	0	1	0	1	0	2	2	1
992_1998	992		1998	0	2	2	1	1	0	0	0	0	0	0	0	0	1	0	0	0	0	0	0	0	0	0	0	0	0	0	0	0	0	0	1	3	3	1	3	3	0	0	1	0	0	0	1	2	4
993_1998	993		1998	0	1	2	2	0	0	0	0	0	0	0	0	0	0	0	1	0	0	0	0	0	1	0	0	1	0	0	0	0	0	1	7	2	3	1	3	1	0	0	1	0	1	1	1	3	1
994_1998	994		1998	0	2	1	2	0	0	0	0	0	0	0	0	0	0	0	0	0	0	0	0	0	0	0	0	0	0	0	0	0	0	0	3	1	3	1	3	1	1	0	1	0	1	0	2	2	1
995_1998	995		1998	0	2	2	1	0	0	0	0	1	0	0	0	1	0	0	0	0	1	0	0	0	1	0	0	0	0	0	0	0	0	0	8	1	3	1	1	1	1	0	1	1	1	1	1	4	1
996_1998	996		1998	0	2	1	2	0	0	0	0	0	0	0	0	0	0	0	0	0	0	0	0	0	0	0	0	0	0	0	0	0	0	0	3	1	3	1	3	1	1	0	1	0	1	0	2	2	1
997_1998	997		1998	0	2	1	2	1	0	0	0	0	0	0	0	0	0	0	0	0	0	0	0	0	0	1	0	0	0	0	0	0	0	0	10	1	2	1	1	1	1	0	1	1	1	0	2	1	5
998_1998	998		1998	0	1	2	2	0	0	0	0	0	0	0	0	0	1	0	0	0	0	0	0	0	0	1	0	0	0	0	0	0	0	0	4	3	3	1	3	2	0	0	1	0	0	0	2	4	6
999_1998	999		1998	0	2	2	2	1	0	0	0	0	0	0	0	0	1	0	0	0	0	0	0	0	0	1	0	0	0	0	0	0	0	0	10	2	2	1	3	2	0	0	1	0	0	0	1	4	2
1000_1998	1000		1998	0	2	2	2	0	0	0	0	0	0	0	0	0	0	0	0	0	0	0	0	0	0	0	0	0	0	0	0	0	0	0	2	2	2	1	1	1	0	0	1	1	1	0	2	2	3
1001_1998	1001		1998	0	2	1	1	1	0	0	0	0	0	0	0	0	0	0	0	0	0	0	0	0	0	0	0	0	0	0	0	0	0	0	12	1	3	1	3	1	1	0	1	0	1	0	1	3	1
1002_1998	1002		1998	0	2	2	2	0	1	0	0	0	0	0	0	1	0	1	0	0	0	0	0	0	1	0	1	0	0	0	0	0	0	1	4	2	3	1	2	2	0	0	1	0	0	1	1	5	3
1003_1998	1003		1998	0	1	2	1	0	0	0	0	0	0	0	0	0	1	0	0	0	0	0	0	0	0	0	0	0	0	0	0	0	0	0	5	2	3	1	2	1	0	0	1	0	1	0	1	3	1
1004_1998	1004		1998	0	1	2	1	0	0	0	0	0	0	0	0	0	0	0	0	0	0	0	0	0	0	0	0	0	0	0	0	0	0	0	13	1	2	1	2	1	1	0	1	0	1	0	1	2	5
1005_1998	1005		1998	0	2	1	1	1	0	0	0	0	0	0	0	0	0	0	0	0	0	0	0	0	0	0	0	0	0	0	0	0	0	0	13	2	3	1	1	1	0	0	1	1	1	0	2	2	4
1006_1998	1006		1998	0	1	1	1	0	0	0	0	0	0	0	0	0	0	0	0	0	0	0	0	0	0	0	0	0	0	0	0	0	0	0	4	1		1	2	1	1		1	0	1	0	1	4	3
1007_1998	1007		1998	0	2	2	2	0	0	0	1	0	0	0	0	1	0	0	0	1	0	0	0	0	1	0	0	0	1	0	0	0	0	1	7	3	3	2	3	2	0	0	0	0	0	1	1	3	1
1008_1998	1008		1998	0	2	2	2	0	0	1	0	0	0	0	0	1	0	0	1	0	0	0	0	0	1	0	0	1	0	0	0	0	0	1	5	2	3	1	3	1	0	0	1	0	1	1	1	4	2
1009_1998	1009		1998	0	2	2	2	0	0	1	0	0	0	0	0	1	0	0	1	0	0	0	0	0	1	0	0	1	0	0	0	0	0	1	5	2	3	1	3	1	0	0	1	0	1	1	1	2	1
1010_1998	1010		1998	0	1	1	1	0	0	0	0	0	0	0	0	0	0	0	0	0	0	0	0	0	0	0	0	0	0	0	0	0	0	0	7	2	3	1	3	1	0	0	1	0	1	0	2	4	8
1011_1998	1011		1998	0	1	2	2	0	0	0	0	0	0	0	0	0	0	0	1	0	0	0	0	0	1	0	0	1	0	0	0	0	0	1	10	1	3	1	1	1	1	0	1	1	1	1	1	5	9
1012_1998	1012		1998	0	2	2	2	0	1	0	0	0	0	0	0	1	0	1	0	0	0	0	0	0	1	0	1	0	0	0	0	0	0	1	4	2	3	1	3	1	0	0	1	0	1	1	1	3	3
1013_1998	1013		1998	0	1	2	1	0	0	0	0	0	0	0	0	0	0	0	0	0	0	0	0	0	0	0	0	0	0	0	0	0	0	0	8	1	3	1	1	1	1	0	1	1	1	0	1	5	2
1014_1998	1014		1998	0	1	1	1	0	0	0	0	0	0	0	0	0	0	0	0	0	0	0	0	0	0	0	0	0	0	0	0	0	0	0	15	1	3	2	2	1	1	0	0	0	1	0	1	3	9
1015_1998	1015		1998	0	2	1	2	0	0	0	1	0	0	0	0	1	0	0	0	0	0	0	0	0	0	0	0	0	1	0	0	0	0	1	11	3	2	1	3	3	0	0	1	0	0	1	1	2	4
1016_1998	1016		1998	0	2	1	1	1	0	0	0	0	0	0	0	0	0	0	0	0	0	0	0	0	0	0	0	0	0	0	0	0	0	0	4	1	3	1	3	1	1	0	1	0	1	0	1	2	1
1017_1998	1017		1998	0	2	2	1	1	0	0	0	0	0	0	0	0	1	0	0	0	0	0	0	0	0	0	0	0	0	0	0	0	0	0	7	1	3	1	3	1	1	0	1	0	1	0	1	2	4
1018_1998	1018		1998	0	2	2	2	0	1	0	0	0	0	0	0	1	0	1	0	0	0	0	0	0	1	0	1	0	0	0	0	0	0	1	8	2	3	1	2	1	0	0	1	0	1	1	1	3	1
1019_1998	1019		1998	0	2	2	2	0	1	0	0	0	0	0	0	1	0	1	0	0	0	0	0	0	1	0	1	0	0	0	0	0	0	1	4	3	2	3	2	3	0	0	0	0	0	1	1	2	1
1020_1998	1020		1998	0	2	2	2	0	0	0	1	0	0	0	0	1	0	0	0	1	0	0	0	0	1	0	0	0	1	0	0	0	0	1	12	1	3	1	3	1	1	0	1	0	1	1	1	3	1
1021_1998	1021		1998	0	2	2	2	0	0	1	0	0	0	0	0	1	0	0	1	0	0	0	0	0	1	0	0	1	0	0	0	0	0	1	8	2	3	1	3	1	0	0	1	0	1	1	1	3	3
1022_1998	1022		1998	0	1	1	2	0	0	0	0	0	0	0	0	0	0	0	0	0	0	0	0	0	0	0	0	1	0	0	0	0	0	1	11	3	3	3	3	3	0	0	0	0	0	1	1	2	1
1023_1998	1023		1998	0	2	1	2	0	0	0	1	0	0	0	0	1	0	0	0	0	0	0	0	0	0	0	0	0	1	0	0	0	0	1	10	1	3	1	1	1	1	0	1	1	1	1	1	2	1
1024_1998	1024		1998	0	1	1	1	0	0	0	0	0	0	0	0	0	0	0	0	0	0	0	0	0	0	0	0	0	0	0	0	0	0	0	10	3	3	2	3	2	0	0	0	0	0	0	1	2	4
1025_1998	1025		1998	1	1	2	2	0	0	0	0	0	0	0	0	0	1	0	0	0	0	0	0	0	0	1	0	0	0	0	0	0	0	0	15	2	3	1	1	1	0	0	1	1	1	0	1	2	1
1026_1998	1026		1998	0	1	1	2	0	0	0	0	0	0	0	0	0	0	0	0	0	0	0	0	0	0	1	0	0	0	0	0	0	0	0	5	2	3	1	3	1	0	0	1	0	1	0	1	2	4
1027_1998	1027		1998	0	1	1	2	0	0	0	0	0	0	0	0	0	0	0	0	0	0	0	0	0	0	1	0	0	0	0	0	0	0	0	5	2	3	1	2	1	0	0	1	0	1	0	2	2	8
1028_1998	1028		1998	0	1	2	2	0	0	0	0	0	0	0	0	0	0	0	0	0	0	0	0	0	0	0	0	0	0	0	0	0	0	0	5	2	3	1	3	1	0	0	1	0	1	0	2	3	1
1029_1998	1029		1998	0	2	1	2	0	0	1	0	0	0	0	0	1	0	0	0	0	0	0	0	0	0	0	0	1	0	0	0	0	0	1	1	2	3	1	2	1	0	0	1	0	1	1	1	2	4
1030_1998	1030		1998	0	2	1	1	1	0	0	0	0	0	0	0	0	0	0	0	0	0	0	0	0	0	0	0	0	0	0	0	0	0	0	8	1	3	1	1	1	1	0	1	1	1	0	1	2	3
1031_1998	1031		1998	0	2	1	2	1	0	0	0	0	0	0	0	0	0	0	0	0	0	0	0	0	0	1	0	0	0	0	0	0	0	0	9	1	3	1	2	1	1	0	1	0	1	0	1	4	9
1032_1998	1032		1998	0	1	1	1	0	0	0	0	0	0	0	0	0	0	0	0	0	0	0	0	0	0	0	0	0	0	0	0	0	0	0	6	2	3	1	1	1	0	0	1	1	1	0	1	3	3
1033_1998	1033		1998	1	1	1	2	0	0	0	0	0	0	0	0	0	0	0	0	0	0	0	0	0	0	1	0	0	0	0	0	0	0	0	9	1	3	1	1	1	1	0	1	1	1	0	1	4	1
1034_1998	1034		1998	0	1	2	2	0	0	0	0	0	0	0	0	0	1	0	0	0	0	0	0	0	0	1	0	0	0	0	0	0	0	0	8	2	3	1	3	1	0	0	1	0	1	0	1	2	4
1035_1998	1035		1998	0	1	1	1	0	0	0	0	0	0	0	0	0	0	0	0	0	0	0	0	0	0	0	0	0	0	0	0	0	0	0	12	3	3		2	2	0	0		0	0	0	2	2	4
1036_1998	1036		1998	1	2	2	2	0	1	0	0	0	0	0	0	1	0	1	0	0	0	0	0	0	1	0	1	0	0	0	0	0	0	1	6	1	1	1	1	1	1	1	1	1	1	1	1	4	1
1037_1998	1037		1998	0	2	1	2	1	0	0	0	0	0	0	0	0	0	0	0	0	0	0	0	0	0	1	0	0	0	0	0	0	0	0	2	1	3	2	2	1	1	0	0	0	1	0	2	4	9
1038_1998	1038		1998	1	2	2	2	0	0	1	0	0	0	0	0	1	0	0	1	0	0	0	0	0	1	0	0	1	0	0	0	0	0	1	3	3	3	3	3	1	0	0	0	0	1	1	2	3	8
1039_1998	1039		1998	0	1	1	2	0	0	0	0	0	0	0	0	0	0	0	0	0	0	0	0	0	0	1	0	0	0	0	0	0	0	0	3	1	3	1	1	1	1	0	1	1	1	0	2	2	4
1040_1998	1040		1998	0	2	1	1	1	0	0	0	0	0	0	0	0	0	0	0	0	0	0	0	0	0	0	0	0	0	0	0	0	0	0		2	3	1	3	1	0	0	1	0	1	0	2	2	4
1041_1998	1041		1998	0	1	1	1	0	0	0	0	0	0	0	0	0	0	0	0	0	0	0	0	0	0	0	0	0	0	0	0	0	0	0		2	3	1	2	1	0	0	1	0	1	0	1	2	3
1042_1998	1042		1998	0	2	1	1	1	0	0	0	0	0	0	0	0	0	0	0	0	0	0	0	0	0	0	0	0	0	0	0	0	0	0	12	3	3	3		1	0	0	0		1	0	1	2	4
1043_1998	1043		1998	0	2	2	2	0	0	1	0	0	0	0	0	1	0	0	1	0	0	0	0	0	1	0	0	1	0	0	0	0	0	1	1	3	3	2	2	1	0	0	0	0	1	1	1	2	4
1044_1998	1044		1998	0	1	1	1	0	0	0	0	0	0	0	0	0	0	0	0	0	0	0	0	0	0	0	0	0	0	0	0	0	0	0	1	2	3	2	3	1	0	0	0	0	1	0	2	2	6
1045_1998	1045		1998	1	1	1	1	0	0	0	0	0	0	0	0	0	0	0	0	0	0	0	0	0	0	0	0	0	0	0	0	0	0	0	15	3	3	3	3	3	0	0	0	0	0	0	2	2	4
1046_1998	1046		1998	0	2	2	1	1	0	0	0	0	0	0	0	0	1	0	0	0	0	0	0	0	0	0	0	0	0	0	0	0	0	0	1	1	2	1	1	1	1	0	1	1	1	0	2	1	5
1047_1998	1047		1998	0	2	2	1	1	0	0	0	0	0	0	0	0	1	0	0	0	0	0	0	0	0	0	0	0	0	0	0	0	0	0	7	2	3	1	2	1	0	0	1	0	1	0	1	4	2
1048_1998	1048		1998	0	2	2	2	1	0	0	0	0	0	0	0	0	1	0	0	0	0	0	0	0	0	1	0	0	0	0	0	0	0	0	10	2	3	1	2	1	0	0	1	0	1	0	1	2	3
1049_1998	1049		1998	0	1	2	1	0	0	0	0	0	0	0	0	0	1	0	0	0	0	0	0	0	0	0	0	0	0	0	0	0	0	0	8	2	2	1	1	1	0	0	1	1	1	0	1	2	4
1050_1998	1050		1998	0	2	1	1	0	0	0	1	0	0	0	0	1	0	0	0	0	0	0	0	0	0	0	0	0	0	0	0	0	0	0	4	1	3	1	2	1	1	0	1	0	1	1	1	3	1
1051_1998	1051		1998	0	1	2	1	0	0	0	0	0	0	0	0	0	0	0	0	1	0	0	0	0	1	0	0	0	0	0	0	0	0	0	15	1	1	1	1	1	1	1	1	1	1	1	1	1	4
1052_1998	1052		1998	0	2	2	2	0	0	1	0	0	0	0	0	1	0	0	1	0	0	0	0	0	1	0	0	1	0	0	0	0	0	1	5	1	3	1	3	1	1	0	1	0	1	1	1	2	1
1053_1998	1053		1998	0	1	1	2	0	0	0	0	0	0	0	0	0	0	0	0	0	0	0	0	0	0	0	0	0	0	0	0	0	0		2	2	3	1	1	1	0	0	1	1	1		1	2	9
1054_1998	1054		1998	0	2	1	1	0	0	0	0	0	0	0	0	0	0	0	0	0	0	0	0	0	0	0	0	0	0	0	0	0	0	0		3	3	1	1	1	0	0	1	1	1	0	1	2	4
1055_1998	1055		1998	0	2	2	2	0	0	1	0	0	0	0	0	1	0	0	1	0	0	0	0	0	1	0	0	1	0	0	0	0	0	1	4	2	3	1	1	1	0	0	1	1	1	1	1	2	1
1056_1998	1056		1998	0	1	1	1	0	0	0	0	0	0	0	0	0	0	0	0	0	0	0	0	0	0	0	0	0	0	0	0	0	0	0	4	2	2	1	2	1	0	0	1	0	1	0	1	3	1
1057_1998	1057		1998	0	2	1	1	0	0	0	0	0	0	0	0		0	0	0	0	0	0	0	0	0	0	0	0	0	0	0	0	0	0		3	3	1	1	1	0	0	1	1	1		1	2	4
1058_1998	1058		1998	0	1	2	2	0	0	0	0	0	0	0	0	0	0	1	0	0	0	0	0	0	1	0	1	0	0	0	0	0	0	1	4	3	2	1	3	1	0	0	1	0	1	1	2	2	1
1059_1998	1059		1998	0	1	1	1	0	0	0	0	0	0	0	0	0	0	0	0	0	0	0	0	0	0	0	0	0	0	0	0	0	0	0	6	1	3	1	3	1	1	0	1	0	1	0	1	3	1
1060_1998	1060		1998	0	1	1	1	0	0	0	0	0	0	0	0	0	0	0	0	0	0	0	0	0	0	0	0	0	0	0	0	0	0	0	6	1	3	1	3	1	1	0	1	0	1	0	1	2	3
1061_1998	1061		1998	0	2	2	1	0	0	0	0	1	0	0	0	1	0	0	0	0	1	0	0	0	1	0	0	0	0	0	0	0	0	0	3	1	2	1	2	1	1	0	1	0	1	1	1	3	9
1062_1998	1062		1998	0	1	1	1	0	0	0	0	0	0	0	0	0	0	0	0	0	0	0	0	0	0	0	0	0	0	0	0	0	0	0	10	2	3	2	3	2	0	0	0	0	0	0	1	4	2
1063_1998	1063		1998	0	2	1	2	0	0	0	1	0	0	0	0	1	0	0	0	0	0	0	0	0	0	0	0	0	1	0	0	0	0	1	2	1	2	1	2	1	1	0	1	0	1	1	1	3	9
1064_1998	1064		1998	0	1	1	1	0	0	0	0	0	0	0	0	0	0	0	0	0	0	0	0	0	0	0	0	0	0	0	0	0	0	0	3	3	3	1	3	1	0	0	1	0	1	0	1	2	4
1065_1998	1065		1998	0	1	1	1	0	0	0	0	0	0	0	0	0	0	0	0	0	0	0	0	0	0	0	0	0	0	0	0	0	0	0		3	1	1	3	1	0	1	1	0	1	0	-999	-999
1066_1998	1066		1998		2	2	2	0	0	1	0	0	0	0	0	1	0	0	1	0	0	0	0	0	1	0	0	1	0	0	0	0	0	1	4	1		3	2		1		0	0		1	1	3	1
1067_1998	1067		1998	0	2	1	2	1	0	0	0	0	0	0	0	0	0	0	0	0	0	0	0	0	0	1	0	0	0	0	0	0	0	0	3	2	3	1	1	1	0	0	1	1	1	0	1	2	1
1068_1998	1068		1998	0	1	-999	1	0	0	0	0	0	0	0	0	0	0	0	0	0	0	0	0	0	0	0	0	0	0	0	0	0	0	0	8	1	3	3	3	1	1	0	0	0	1	0	2	2	4
1069_1998	1069		1998	0	1	1	2	0	0	0	0	0	0	0	0	0	0	0	0	0	0	0	0	0	0	1	0	0	0	0	0	0	0	0	1	2	2	1	3	1	0	0	1	0	1	0	1	2	4
1070_1998	1070		1998	0	1	2	1	0	0	0	0	0	0	0	0	0	0	0	0	0	0	0	0	0	0	0	0	0	0	0	0	0	0	0	1	3	3	1	3	1	0	0	1	0	1	0	2	2	9
1071_1998	1071		1998	0	2	2	2	0	0	0	0	0	0	1	0	0	0	0	0	0	0	0	1	0	0	0	0	0	0	0	0	1	0	0	6	2	3	1	2	1	0	0	1	0	1	0	2	3	1
1072_1998	1072		1998	0	2	2	2	0	0	0	0	0	0	0	0	0	0	0	0	0	0	0	0	0	0	0	0	0	0	0	0	0	0	0	5	2	3	1	2	1	0	0	1	0	1	0	1	3	1
1073_1998	1073		1998	0	2	2	2	0	0	0	0	0	0	0	0	0	0	0	0	0	0	0	0	0	0	0	0	0	0	0	0	0	0	0	5	3	2	1	3	1	0	0	1	0	1	0	1	5	3
1074_1998	1074		1998	0	2	2	1	0	0	1	0	0	0	0	0	1	0	0	1	0	0	0	0	0	1	0	0	0	0	0	0	0	0	0	6	3	3	1	3	1	0	0	1	0	1	1	1	3	1
1075_1998	1075		1998	0	1	1	1	0	0	0	0	0	0	0	0	0	0	0	0	0	0	0	0	0	0	0	0	0	0	0	0	0	0	0	6	2	3	1	3	1	0	0	1	0	1	0	2	3	8
1076_1998	1076		1998	0	1	1	1	0	0	0	0	0	0	0	0	0	0	0	0	0	0	0	0	0	0	0	0	0	0	0	0	0	0	0	10	3	3	1	3	1	0	0	1	0	1	0	1	2	6
1077_1998	1077		1998	0	2	2	1	0	0	0	0	0	0	0	0	0	0	0	0	0	0	0	0	0	0	0	0	0	0	0	0	0	0	0	6	3	3	1	3	2	0	0	1	0	0	0	1	6	3
1078_1998	1078		1998	0	2	1	1	0	1	0	0	0	0	0	0	1	0	0	0	0	0	0	0	0	0	0	0	0	0	0	0	0	0	0	10	3	3	1	2	1	0	0	1	0	1	1	1	2	9
1079_1998	1079		1998	0	2	1	2	1	0	0	0	0	0	0	0	0	0	0	0	0	0	0	0	0	0	1	0	0	0	0	0	0	0	0	7	2	3	1	3	2	0	0	1	0	0	0	1	1	9
1080_1998	1080		1998	0	2	1	1	1	0	0	0	0	0	0	0	0	0	0	0	0	0	0	0	0	0	0	0	0	0	0	0	0	0	0	1	2	3	1	2	1	0	0	1	0	1	0	2	2	4
1081_1998	1081		1998	0	1	1	1	0	0	0	0	0	0	0	0	0	0	0	0	0	0	0	0	0	0	0	0	0	0	0	0	0	0	0	10	2	3	2	3	2	0	0	0	0	0	0	2	2	4
1082_1998	1082		1998	0	1	2	2	0	0	0	0	0	0	0	0	0	1	0	0	0	0	0	0	0	0	1	0	0	0	0	0	0	0	0	7	1	2	1	1	1	1	0	1	1	1	0	1	2	4
1083_1998	1083		1998	0	2	-999	1	0	0	0	0	0	0	0	0	0	0	0	0	0	0	0	0	0	0	0	0	0	0	0	0	0	0	0	9	2	2	1	1	1	0	0	1	1	1	0	1	2	4
1084_1998	1084		1998	0	1	1	1	0	0	0	0	0	0	0	0	0	0	0	0	0	0	0	0	0	0	0	0	0	0	0	0	0	0	0	15	2	3	1	1	1	0	0	1	1	1	0	1	2	4
1085_1998	1085		1998	0	2	2	1	0	0	0	1	0	0	0	0	1	0	0	0	1	0	0	0	0	1	0	0	0	0	0	0	0	0	0	10	2	3	1	1	1	0	0	1	1	1	1	1	4	1
1086_1998	1086		1998	0	2	1	1	0	0	0	1	0	1	0	0	1	0	0	0	0	0	0	0	0	0	0	0	0	0	0	0	0	0	0	5	1	2	1	1	1	1	0	1	1	1	1	1	3	1
1087_1998	1087		1998	0	1	1	1	0	0	0	0	0	0	0	0	0	0	0	0	0	0	0	0	0	0	0	0	0	0	0	0	0	0	0	8	2	3	1	2	1	0	0	1	0	1	0	1	3	1
1088_1998	1088		1998	0	1	1	1	0	0	0	0	0	0	0	0	0	0	0	0	0	0	0	0	0	0	0	0	0	0	0	0	0	0	0	6	2	3	2	3	1	0	0	0	0	1	0	1	3	2
1089_1998	1089		1998	0	2	2	2	0	1	0	0	0	0	0	0	1	0	1	0	0	0	0	0	0	1	0	1	0	0	0	0	0	0	1	3	2	3	1	1	1	0	0	1	1	1	1	1	3	1
1090_1998	1090		1998	0	1	2	1	0	0	0	0	0	0	0	0	0	1	0	0	0	0	0	0	0	0	0	0	0	0	0	0	0	0	0	8	2	3	1	1	1	0	0	1	1	1	0	1	2	4
1091_1998	1091		1998	0	1	1	1	0	0	0	0	0	0	0	0	0	0	0	0	0	0	0	0	0	0	0	0	0	0	0	0	0	0	0	14	1	3	1	1	1	1	0	1	1	1	0	1	4	1
1092_1998	1092		1998	0	2	2	2	0	0	0	0	1	0	0	0	1	0	0	0	0	1	0	0	0	1	0	0	0	0	1	0	0	0	1	5	2	3	1	3	1	0	0	1	0	1	1	2	2	8
1093_1998	1093		1998	1	1	1	1	0	0	0	0	0	0	0	0	0	0	0	0	0	0	0	0	0	0	0	0	0	0	0	0	0	0	0		1	1	1	1	1	1	1	1	1	1	0	1	4	2
1094_1998	1094		1998	0	2	1	1	0	0	0	1	0	0	0	0	1	0	0	0	0	0	0	0	0	0	0	0	0	0	0	0	0	0	0	5	1	2	1	2	1	1	0	1	0	1	1	1	4	1
1095_1998	1095		1998	0	1	1	2	0	0	0	0	0	0	0	0	0	0	0	0	0	0	0	0	0	0	0	0	0	0	0	1	0	0	1	13	2	3	1	2	1	0	0	1	0	1	1	1	4	1
1096_1998	1096		1998	0	1	1	1	0	0	0	0	0	0	0	0	0	0	0	0	0	0	0	0	0	0	0	0	0	0	0	0	0	0	0	15	1	2	1	2	1	1	0	1	0	1	0	1	4	3
1097_1998	1097		1998	0	1	1	1	0	0	0	0	0	0	0	0	0	0	0	0	0	0	0	0	0	0	0	0	0	0	0	0	0	0	0	4	2	3	1	2	1	0	0	1	0	1	0	1	2	4
1098_1998	1098		1998	0	1	2	1	0	0	0	0	0	0	0	0	0	0	0	0	0	0	0	0	0	0	0	0	0	0	0	0	0	0	0	9	3	3	2	3	1	0	0	0	0	1	0	2	2	4
1099_1998	1099		1998	0	2	2	2	0	0	0	1	0	0	0	0	1	0	0	0	1	0	0	0	0	1	0	0	0	1	0	0	0	0	1		2	3	2	3	1	0	0	0	0	1	1	1	1	5
1100_1998	1100		1998	0	2	2	2	0	0	0	1	0	0	0	0	1	0	0	0	1	0	0	0	0	1	0	0	0	1	0	0	0	0	1		2	3	2	3	1	0	0	0	0	1	1	1	1	5
1101_1998	1101		1998	0	1	2	1	0	0	0	0	0	0	0	0	0	1	0	0	0	0	0	0	0	0	0	0	0	0	0	0	0	0	0	9	1	3	1	3	1	1	0	1	0	1	0	2	3	8
1102_1998	1102		1998	0	1	2	1	0	0	0	0	0	0	0	0	0	0	0	0	0	0	1	0	0	1	0	0	0	0	0	0	0	0	0	4	1	3	1	1	1	1	0	1	1	1	1	1	3	3
1103_1998	1103		1998	0	2	2	1	1	0	0	0	0	0	0	0	0	1	0	0	0	0	0	0	0	0	0	0	0	0	0	0	0	0	0	10	3	3	1	3	1	0	0	1	0	1	0	1	2	1
1104_1998	1104		1998	1	2	2	2	0	1	0	0	0	0	0	0	1	0	1	0	0	0	0	0	0	1	0	1	0	0	0	0	0	0	1	5	1	3	1	3	1	1	0	1	0	1	1	1	5	3
1105_1998	1105		1998	1	1	1	1	0	0	0	0	0	0	0	0	0	0	0	0	0	0	0	0	0	0	0	0	0	0	0	0	0	0	0	4	1	2	1	3	1	1	0	1	0	1	0	1	4	2
1106_1998	1106		1998	0	2	2	1	0	0	1	0	0	0	0	0	1	0	0	1	0	0	0	0	0	1	0	0	0	0	0	0	0	0	0	5	1	2	1	1	1	1	0	1	1	1	1	1	2	4
1107_1998	1107		1998	0	1	2	1	0	0	0	0	0	0	0	0	0	1	0	0	0	0	0	0	0	0	0	0	0	0	0	0	0	0	0	1	1	3	1	1	1	1	0	1	1	1	0	1	3	7
1108_1998	1108		1998	0	2	1	2	1	0	0	0	0	0	0	0	0	0	0	0	0	0	0	0	0	0	1	0	0	0	0	0	0	0	0	10	2	3	1	2	1	0	0	1	0	1	0	1	5	2
1109_1998	1109		1998	0	1	1	1	0	0	0	0	0	0	0	0	0	0	0	0	0	0	0	0	0	0	0	0	0	0	0	0	0	0	0	12	1	3	1	1	1	1	0	1	1	1	0	1	4	2
1110_1998	1110		1998	1	1	2	2	0	0	0	0	0	0	0	0	0	1	0	0	0	0	0	0	0	0	1	0	0	0	0	0	0	0	0	14	3	3	1	2	1	0	0	1	0	1	0	1	2	4
1111_1998	1111		1998	0	2	2	2	0	0	1	0	0	0	0	0	1	0	0	1	0	0	0	0	0	1	0	0	1	0	0	0	0	0	1	8	2	3	1	3	1	0	0	1	0	1	1	1	4	1
1112_1998	1112		1998	0	1	1	2	0	0	0	0	0	0	0	0	0	0	0	0	0	0	0	0	0	0	0	0	0	0	0	0	0	0	0	2	3	1	1	1	1	0	1	1	1	1	0	1	2	4
1113_1998	1113		1998	0	2	1	1	0	0	0	1	0	0	0	0	1	0	0	0	0	0	0	0	0	0	0	0	0	0	0	0	0	0	0	11	3	3	1	2	1	0	0	1	0	1	1	1	2	4
1114_1998	1114		1998	0	2	2	2	0	0	1	0	0	0	0	0	1	0	0	1	0	0	0	0	0	1	0	0	1	0	0	0	0	0	1	10	2	3	1	3	2	0	0	1	0	0	1	1	6	9
1115_1998	1115		1998	0	1	2	1	0	0	0	0	0	0	0	0	0	1	0	0	0	0	0	0	0	0	0	0	0	0	0	0	0	0	0	5	1	2	1	3	2	1	0	1	0	0	0	1	3	1
1116_1998	1116		1998	1	1	2	2	0	0	0	0	0	0	0	0	0	1	0	0	0	0	0	0	0	0	1	0	0	0	0	0	0	0	0	2	1	3	1	3	1	1	0	1	0	1	0	1	2	1
1117_1998	1117		1998	0	1	1	1	0	0	0	0	0	0	0	0	0	0	0	0	0	0	0	0	0	0	0	0	0	0	0	0	0	0	0	10	1	1	1	3	1	1	1	1	0	1	0	2	2	4
1118_1998	1118		1998	0	2	2	1	1	0	0	0	0	0	0	0	0	1	0	0	0	0	0	0	0	0	0	0	0	0	0	0	0	0	0	2	1	3	1	3	1	1	0	1	0	1	0	1	2	9
1119_1998	1119		1998	0	1	2	1	0	0	0	0	0	0	0	0	0	1	0	0	0	0	0	0	0	0	0	0	0	0	0	0	0	0	0	11	2	3	1	3	1	0	0	1	0	1	0	1	2	3
1120_1998	1120		1998	0	1	1	1	0	0	0	0	0	0	0	0	0	0	0	0	0	0	0	0	0	0	0	0	0	0	0	0	0	0	0	4	1	3	1	1	1	1	0	1	1	1	0	1	3	1
1121_1998	1121		1998	0	1	1	1	0	0	0	0	0	0	0	0	0	0	0	0	0	0	0	0	0	0	0	0	0	0	0	0	0	0	0	8	2	2	1	2	1	0	0	1	0	1	0	1	4	2
1122_1998	1122		1998	0	1	2	1	0	0	0	0	0	0	0	0	0	1	0	0	0	0	0	0	0	0	0	0	0	0	0	0	0	0	0	7	1	3	1	3	1	1	0	1	0	1	0	1	3	3
1123_1998	1123		1998	0	1	2	1	0	0	0	0	0	0	0	0	0	1	0	0	0	0	0	0	0	0	0	0	0	0	0	0	0	0	0	7	1	3	1	3	1	1	0	1	0	1	0	1	3	3
1124_1998	1124		1998	0	1	1	1	0	0	0	0	0	0	0	0	0	0	0	0	0	0	0	0	0	0	0	0	0	0	0	0	0	0	0	12	2	2	1	2	1	0	0	1	0	1	0	1	4	1
1125_1998	1125		1998	0	1	2	2	0	0	0	0	0	0	0	0	0	1	0	0	0	0	0	0	0	0	1	0	0	0	0	0	0	0	0	8	2	3	2	3	2	0	0	0	0	0	0	2	4	8
1126_1998	1126		1998	0	2	2	1	1	0	0	0	0	0	0	0	0	1	0	0	0	0	0	0	0	0	0	0	0	0	0	0	0	0	0	9	2	3	1	3	1	0	0	1	0	1	0	1	5	1
1127_1998	1127		1998	0	1	1	2	0	0	0	0	0	0	0	0	0	0	0	0	0	0	0	0	0	0	1	0	0	0	0	0	0	0	0	6	1	3		1	1	1	0		1	1	0	2	3	1
1128_1998	1128		1998	0	1	1	2	0	0	0	0	0	0	0	0	0	0	0	0	0	0	0	0	0	0	1	0	0	0	0	0	0	0	0	6	1	3		1	1	1	0		1	1	0	2	3	1
1129_1998	1129		1998	0	2	2	1	1	0	0	0	0	0	0	0	0	1	0	0	0	0	0	0	0	0	0	0	0	0	0	0	0	0	0	6	3	3	2	3	2	0	0	0	0	0	0	1	4	1
1130_1998	1130		1998	0	2	1	2	1	0	1	0	0	0	0	0	1	0	0	0	0	0	0	0	0	0	1	0	1	0	0	0	0	0	1	3	2	3	1	1	1	0	0	1	1	1	1	1	3	7
1131_1998	1131		1998	0	1	2	1	0	0	0	0	0	0	0	0	0	1	0	0	0	0	0	0	0	0	0	0	0	0	0	0	0	0	0	10	1	3	2	2	1	1	0	0	0	1	0	1	2	4
1132_1998	1132		1998	0	2	2	2	0	1	0	0	0	0	0	0	1	0	1	0	0	0	0	0	0	1	0	1	0	0	0	0	0	0	1	7	1	1	1	1	1	1	1	1	1	1	1	1	4	1
1133_1998	1133		1998	0	1	1	1	0	0	0	0	0	0	0	0	0	0	0	0	0	0	0	0	0	0	0	0	0	0	0	0	0	0	0	10	2	3	1	3	1	0	0	1	0	1	0	1	5	1
1134_1998	1134		1998	0	1	2	2	0	0	0	0	0	0	0	0	0	1	0	0	0	0	0	0	0	0	1	0	0	0	0	0	0	0	0	1	3	3	1	3	1	0	0	1	0	1	0	1	2	4
1135_1998	1135		1998	0	1	1	1	0	0	0	0	0	0	0	0	0	0	0	0	0	0	0	0	0	0	0	0	0	0	0	0	0	0	0	5	1	3	1	1	1	1	0	1	1	1	0	1	2	1
1136_1998	1136		1998	0	1	1	1	0	0	0	0	0	0	0	0	0	0	0	0	0	0	0	0	0	0	0	0	0	0	0	0	0	0	0	8	3	3	3	2	2	0	0	0	0	0	0	1	2	4
1137_1998	1137		1998	0	1	1	2	0	0	0	0	0	0	0	0	0	0	0	0	0	0	0	0	0	0	1	0	0	0	0	0	0	0	0	9	3	3	1	1	1	0	0	1	1	1	0	2	2	1
1138_1998	1138		1998	0	1	1	2	0	0	0	0	0	0	0	0	0	0	0	0	0	0	0	0	0	0	1	0	0	0	0	0	0	0	0	9	3	3	1	1	1	0	0	1	1	1	0	2	2	1
1139_1998	1139		1998	0	1	1	1	0	0	0	0	0	0	0	0	0	0	0	0	0	0	0	0	0	0	0	0	0	0	0	0	0	0	0	1	2	3	1	2	1	0	0	1	0	1	0	1	3	9
1140_1998	1140		1998	0	1	2	2	0	0	0	0	0	0	0	0	0	1	0	0	0	0	0	0	0	0	1	0	0	0	0	0	0	0	0	4	2	3	2	3	1	0	0	0	0	1	0	2	2	9
1141_1998	1141		1998	0	1	2	1	0	0	0	0	0	0	0	0	0	1	0	0	0	0	0	0	0	0	0	0	0	0	0	0	0	0	0	7	1	3	1	3	1	1	0	1	0	1	0	1	4	1
1142_1998	1142		1998	0	2	2	1	1	0	0	0	0	0	0	0	0	1	0	0	0	0	0	0	0	0	0	0	0	0	0	0	0	0	0	3	2	3	1	2	1	0	0	1	0	1	0	1	3	1
1143_1998	1143		1998	0	2	1	1	0	0	0	1	0	0	0	0	1	0	0	0	0	0	0	0	0	0	0	0	0	0	0	0	0	0	0	8											1	1	3	1
1144_1998	1144		1998	0	2	1	1	1	0	0	0	0	0	0	0	0	0	0	0	0	0	0	0	0	0	0	0	0	0	0	0	0	0	0	1	1	1	1	1	1	1	1	1	1	1	0	1	2	4
1145_1998	1145		1998	0	1	2	1	0	0	0	0	0	0	0	0	0	1	0	0	0	0	0	0	0	0	0	0	0	0	0	0	0	0	0	10	2	3	1	3	1	0	0	1	0	1	0	1	3	1
1146_1998	1146		1998	1	1	1	2	0	0	0	0	0	0	0	0	0	0	0	0	0	0	0	0	0	0	0	0	0	0	0	0	0	0	0	6	3	3	1	2	1	0	0	1	0	1	0	1	6	7
1147_1998	1147		1998	0	1	1	1	0	0	0	0	0	0	0	0	0	0	0	0	0	0	0	0	0	0	0	0	0	0	0	0	0	0	0	9	1	3	1	3	1	1	0	1	0	1	0	1	3	2
1148_1998	1148		1998	0	1	1	1	0	0	0	0	0	0	0	0	0	0	0	0	0	0	0	0	0	0	0	0	0	0	0	0	0	0	0	6	2	2	1	1	1	0	0	1	1	1	0	1	4	1
1149_1998	1149		1998	0	2	2	2	1	0	0	0	0	0	0	0	0	1	0	0	0	0	0	0	0	0	1	0	0	0	0	0	0	0	0	15	2	1	1	2	1	0	1	1	0	1	0	1	2	4
1150_1998	1150		1998	0	2	1	1	0	0	0	1	0	0	0	0	1	0	0	0	0	0	0	0	0	0	0	0	0	0	0	0	0	0	0	10	1	3	1	2	1	1	0	1	0	1	1	1	2	4
1151_1998	1151		1998	0	2	2	1	0	0	0	1	0	0	0	0	1	0	0	0	1	0	0	0	0	1	0	0	0	0	0	0	0	0	0	6	1	3	1	1	1	1	0	1	1	1	1	1	3	1
1152_1998	1152		1998	0	1	2	1	0	0	0	0	0	0	0	0	0	0	0	0	0	0	0	0	0	0	0	0	0	0	0	0	0	0	0	7	3	3	1	1	1	0	0	1	1	1	0	1	3	1
1153_1998	1153		1998	0	2	1	1	1	0	0	0	0	0	0	0	0	0	0	0	0	0	0	0	0	0	0	0	0	0	0	0	0	0	0	14	1	1	1	2	1	1	1	1	0	1	0	1	4	2
1154_1998	1154		1998	0	2	2	1	1	0	0	0	0	0	0	0	0	1	0	0	0	0	0	0	0	0	0	0	0	0	0	0	0	0	0	6	1	2	1	3	1	1	0	1	0	1	0	1	2	9
1155_1998	1155		1998	0	2	1	1	0	0	0	0	0	0	0	0	0	0	0	0	0	0	0	0	0	0	0	0	0	0	0	0	0	0	0	8	1	3	1	2	1	1	0	1	0	1	0	1	4	2
1156_1998	1156		1998	0	1	2	1	0	0	0	0	0	0	0	0	0	1	0	0	0	0	0	0	0	0	0	0	0	0	0	0	0	0	0	1	2	3	1	3	1	0	0	1	0	1	0	1	3	3
1157_1998	1157		1998	0	1	1	1	0	0	0	0	0	0	0	0	0	0	0	0	0	0	0	0	0	0	0	0	0	0	0	0	0	0	0	8	3	3	1	3	1	0	0	1	0	1	0	1	4	2
1158_1998	1158		1998	0	1	1	1	0	0	0	0	0	0	0	0	0	0	0	0	0	0	0	0	0	0	0	0	0	0	0	0	0	0	0	7	2	3	1	1	1	0	0	1	1	1	0	1	4	2
1159_1998	1159		1998	0	1	2	2	0	0	0	0	0	0	0	0	0	1	0	0	0	0	0	0	0	0	1	0	0	0	0	0	0	0	0	8	2	2	1	2	1	0	0	1	0	1	0	1	2	4
1160_1998	1160		1998	0	1	1	1	0	0	0	0	0	0	0	0	0	0	0	0	0	0	0	0	0	0	0	0	0	0	0	0	0	0	0	1	2	3	2	2	2	0	0	0	0	0	0	1	3
1161_1998	1161		1998	0	2	2	2	0	0	0	1	0	0	0	0	1	0	0	0	1	0	0	0	0	1	0	0	0	1	0	0	0	0	1	7	3	2	1	3	1	0	0	1	0	1	1	1	4	2
1162_1998	1162		1998	0	1	2	2	0	0	0	0	0	0	0	0	0	1	0	0	0	0	0	0	0	0	1	0	0	0	0	0	0	0	0	10	1	3	1	3	1	1	0	1	0	1	0	1	4	1
1163_1998	1163		1998	0	2	2	2	0	0	0	1	0	0	0	0	1	0	0	0	1	0	0	0	0	1	0	0	0	1	0	0	0	0	1	7	1	3	1	3	2	1	0	1	0	0	1	1	4	1
1164_1998	1164		1998	0	2	1	1	0	0	0	1	0	0	0	0	1	0	0	0	0	0	0	0	0	0	0	0	0	0	0	0	0	0	0	10	1	3	2	3	1	1	0	0	0	1	1	1	3	2
1165_1998	1165		1998	0	1	2	1	0	0	0	0	0	0	0	0	0	0	0	1	0	0	0	0	0	1	0	0	0	0	0	0	0	0	0	15	1	3	1	3	1	1	0	1	0	1	1	1	3	1
1166_1998	1166		1998	0	2	2	2	0	0	1	0	0	0	0	0	1	0	0	1	0	0	0	0	0	1	0	0	1	0	0	0	0	0	1	4	1	3	1	3	1	1	0	1	0	1	1	1	2	1
1167_1998	1167		1998	0	1	2	2	0	0	0	0	0	0	0	0	0	1	0	0	0	0	0	0	0	0	1	0	0	0	0	0	0	0	0	8	1	3	1	3	1	1	0	1	0	1	0	1	4	1
1168_1998	1168		1998	0	1	2	2	0	0	0	0	0	0	0	0	0	0	0	1	0	0	0	0	0	1	0	0	1	0	0	0	0	0	1	9	2	3	1	1	1	0	0	1	1	1	1	1	5	1
1169_1998	1169		1998	0	2	2	2	0	0	1	0	0	0	0	0	1	0	0	1	0	0	0	0	0	1	0	0	1	0	0	0	0	0	1	7	3	3	1	3	1	0	0	1	0	1	1	1	3	1
1170_1998	1170		1998	0	2	2	2	0	0	1	0	0	0	0	0	1	0	0	1	0	0	0	0	0	1	0	0	1	0	0	0	0	0	1	10	1	3	1	3	1	1	0	1	0	1	1	1	3	1
1171_1998	1171		1998	0	2	2	1	1	0	0	0	0	0	0	0	0	1	0	0	0	0	0	0	0	0	0	0	0	0	0	0	0	0	0	3	3	3	2	3	1	0	0	0	0	1	0	1	3	1
1172_1998	1172		1998	0	2	2	2	0	0	1	0	0	0	0	0	1	0	0	1	0	0	0	0	0	1	0	0	1	0	0	0	0	0	1	2	3	3	1	3	1	0	0	1	0	1	1	1	2	1
1173_1998	1173		1998	0	1	1	1	0	0	0	0	0	0	0	0	0	0	0	0	0	0	0	0	0	0	0	0	0	0	0	0	0	0	0	7	1	2	1	3	1	1	0	1	0	1	0	1	3	1
1174_1998	1174		1998	0	2	1	1	0	0	1	0	0	0	0	0	1	0	0	0	0	0	0	0	0	0	0	0	0	0	0	0	0	0	0	15	1	1	1	1	1	1	1	1	1	1	1	1	5	1
1175_1998	1175		1998	0	2	2	1	0	0	1	0	0	0	0	0	1	0	0	1	0	0	0	0	0	1	0	0	0	0	0	0	0	0	0	10	1	3	1	2	1	1	0	1	0	1	1	1	4	1
1176_1998	1176		1998	0	2	2	2	1	0	0	0	0	0	0	0	0	1	0	0	0	0	0	0	0	0	1	0	0	0	0	0	0	0	0	10	2	2	1	3	1	0	0	1	0	1	0	1	5	9
1177_1998	1177		1998	0	1	2	2	0	0	0	0	0	0	0	0	0	1	0	0	0	0	0	0	0	0	1	0	0	0	0	0	0	0	0	4	2	3	1	1	1	0	0	1	1	1	0	1	6	6
1178_1998	1178		1998	0	2	2	2	0	0	0	1	0	0	0	0	1	0	0	0	1	0	0	0	0	1	0	0	0	1	0	0	0	0	1	9	2	2	1	1	1	0	0	1	1	1	1	1	4	2
1179_1998	1179		1998	0	1	1	1	0	0	0	0	0	0	0	0	0	0	0	0	0	0	0	0	0	0	0	0	0	0	0	0	0	0	0	15	3	3	1	3	1	0	0	1	0	1	0	2	4	2
1180_1998	1180		1998	0	1	1	1	0	0	0	0	0	0	0	0	0	0	0	0	0	0	0	0	0	0	0	0	0	0	0	0	0	0	0	6	1	3	1	1	1	1	0	1	1	1	0	1	6	9
1181_1998	1181		1998	1	1	1	1	0	0	0	0	0	0	0	0	0	0	0	0	0	0	0	0	0	0	0	0	0	0	0	0	0	0	0	12	3	3	1	1	1	0	0	1	1	1	0	1	4	1
1182_1998	1182		1998	0	1	1	2	0	0	0	0	0	0	0	0	0	0	0	0	0	0	0	0	0	0	0	0	0	1	0	0	0	0	1	9	1	2	1	2	1	1	0	1	0	1	1	1	6	7
1183_1998	1183		1998	0	1	1	1	0	0	0	0	0	0	0	0	0	0	0	0	0	0	0	0	0	0	0	0	0	0	0	0	0	0	0	7	3	3	1	3	1	0	0	1	0	1	0	1	4	9
1184_1998	1184		1998	1	1	1	1	0	0	0	0	0	0	0	0	0	0	0	0	0	0	0	0	0	0	0	0	0	0	0	0	0	0	0	3	2	2	1	1	1	0	0	1	1	1	0	1	2	9
1185_1998	1185		1998	0	1	-999	1	0	0	0	0	0	0	0	0	0	0	0	0	0	0	0	0	0	0	0	0	0	0	0	0	0	0	0	7	1	3	1	2	1	1	0	1	0	1	0	1	3	1
1186_1998	1186		1998	0	1	1	1	0	0	0	0	0	0	0	0	0	0	0	0	0	0	0	0	0	0	0	0	0	0	0	0	0	0	0	9	1	3	1	1	1	1	0	1	1	1	0	1	4	1
1187_1998	1187		1998	0	1	1	1	0	0	0	0	0	0	0	0	0	0	0	0	0	0	0	0	0	0	0	0	0	0	0	0	0	0	0	8	1	3	1	1	1	1	0	1	1	1	0	1	4
1188_1998	1188		1998	0	1	1	1	0	0	0	0	0	0	0	0	0	0	0	0	0	0	0	0	0	0	0	0	0	0	0	0	0	0	0	11	2	3	1	2	1	0	0	1	0	1	0	2	3	2
1189_1998	1189		1998	0	1	2	1	0	0	0	0	0	0	0	0	0	1	0	0	0	0	0	0	0	0	0	0	0	0	0	0	0	0	0	3	3	3	2	2	2	0	0	0	0	0	0	1	3	1
1190_1998	1190		1998	0	2	2	2	0	1	0	0	0	0	0	0	1	0	1	0	0	0	0	0	0	1	0	1	0	0	0	0	0	0	1	5	2	3	2	3	2	0	0	0	0	0	1	1	3	1
1191_1998	1191		1998	0	1	2	1	0	0	0	0	0	0	0	0	0	1	0	0	0	0	0	0	0	0	0	0	0	0	0	0	0	0	0	8	3	2	1	3	1	0	0	1	0	1	0	1	4	2
1192_1998	1192		1998	0	1	1	2	0	0	0	0	0	0	0	0	0	0	0	0	0	0	0	0	0	0	1	0	0	0	0	0	0	0	0	7	2	3	1	2	1	0	0	1	0	1	0	1	4	1
1193_1998	1193		1998	0	1	2	1	0	0	0	0	0	0	0	0	0	1	0	0	0	0	0	0	0	0	0	0	0	0	0	0	0	0	0	10	3	3	1	3	1	0	0	1	0	1	0	1	4	1
1194_1998	1194		1998	0	2	2	2	0	1	0	0	0	0	0	0	1	0	1	0	0	0	0	0	0	1	0	1	0	0	0	0	0	0	1	10		3	1	2	2		0	1	0	0	1	1	2	6
1195_1998	1195		1998	0	1	1	2	0	0	0	0	0	0	0	0	0	0	0	0	0	0	0	0	0	0	1	0	0	0	0	0	0	0	0	5	1	3	1	2	1	1	0	1	0	1	0	2	3	8
1196_1998	1196		1998	0	1	1	2	0	0	0	0	0	0	0	0	0	0	0	0	0	0	0	0	0	0	1	0	0	0	0	0	0	0	0	5	2	3	1	1	1	0	0	1	1	1	0	1	5	1
1197_1998	1197		1998	0	2	1	1	0	0	0	1	0	0	0	0	1	0	0	0	0	0	0	0	0	0	0	0	0	0	0	0	0	0	0	9	3	2	1	3	1	0	0	1	0	1	1	1	4	1
1198_1998	1198		1998	0	2	1	1	0	0	0	1	0	0	0	0	1	0	0	0	0	0	0	0	0	0	0	0	0	0	0	0	0	0	0	6	1	3	1	3	1	1	0	1	0	1	1	1	3	1
1199_1998	1199		1998	0	2	2	2	1	0	0	0	0	0	0	0	0	1	0	0	0	0	0	0	0	0	1	0	0	0	0	0	0	0	0	4	1	3	3	3	1	1	0	0	0	1	0	1	3	2
1200_1998	1200		1998	0	2	2	1	0	0	0	1	0	0	0	0	1	0	0	0	1	0	0	0	0	1	0	0	0	0	0	0	0	0	0	4	3	3	1	1	1	0	0	1	1	1	1	2	3	1
1201_1998	1201		1998	0	2	2	1	1	0	0	0	0	0	0	0	0	1	0	0	0	0	0	0	0	0	0	0	0	0	0	0	0	0	0	8	1	3	1	3	1	1	0	1	0	1	0	1	4	1
1202_1998	1202		1998	0	2	2	2	0	0	0	0	0	0	1	0	0	0	0	0	0	0	0	1	0	0	0	0	0	0	0	0	1	0	0	8	1	3	1	3	1	1	0	1	0	1	0	1	4	1
1203_1998	1203		1998	1	1	2	1	0	0	0	0	0	0	0	0	0	1	0	0	0	0	0	0	0	0	0	0	0	0	0	0	0	0	0	3	2	2	1	1	1	0	0	1	1	1	0	1	3	3
1204_1998	1204		1998	0	2	1	1	1	0	0	0	0	0	0	0	0	0	0	0	0	0	0	0	0	0	0	0	0	0	0	0	0	0	0	8	2	3	1	3	1	0	0	1	0	1	0	1	3	2
1205_1998	1205		1998	0	2	1	1	1	0	0	0	0	0	0	0	0	0	0	0	0	0	0	0	0	0	0	0	0	0	0	0	0	0	0	6	1	3	1	3	1	1	0	1	0	1	0	1	5	1
1206_1998	1206		1998	0	1	2	1	0	0	0	0	0	0	0	0	0	0	1	0	0	0	0	0	0	1	0	0	0	0	0	0	0	0	0	10	2	3	1	3	1	0	0	1	0	1	1	1	2	1
1207_1998	1207		1998	0	1	1	2	0	0	0	0	0	0	0	0	0	0	0	0	0	0	0	0	0	0	1	0	0	0	0	0	0	0	0	6	1	3	1	3	1	1	0	1	0	1	0	1	4	1
1208_1998	1208		1998	0	2	1	2	0	1	0	0	0	0	0	0	1	0	0	0	0	0	0	0	0	0	0	1	0	0	0	0	0	0	1	9	1	3	1	2	1	1	0	1	0	1	1	1	3	1
1209_1998	1209		1998	0	1	1	1	0	0	0	0	0	0	0	0	0	0	0	0	0	0	0	0	0	0	0	0	0	0	0	0	0	0	0	3	2	3	1	3	1	0	0	1	0	1	0	1	2	1
1210_1998	1210		1998	0	1	1	1	0	0	0	0	0	0	0	0	0	0	0	0	0	0	0	0	0	0	0	0	0	0	0	0	0	0	0	12	1	3	1	2	2	1	0	1	0	0	0	1	4	2
1211_1998	1211		1998	0	1	1	1	0	0	0	0	0	0	0	0	0	0	0	0	0	0	0	0	0	0	0	0	0	0	0	0	0	0	0	12	1	3	1	2	2	1	0	1	0	0	0	1	4	2
1212_1998	1212		1998	0	1	2	1	0	0	0	0	0	0	0	0	0	1	0	0	0	0	0	0	0	0	0	0	0	0	0	0	0	0	0	15	1	3	1	1	1	1	0	1	1	1	0	2	2	3
1213_1998	1213		1998	0	1	2	1	0	0	0	0	0	0	0	0	0	0	1	0	0	0	0	0	0	1	0	0	0	0	0	0	0	0	0	9	2	3	1	3	2	0	0	1	0	0	1	2	2	6
1214_1998	1214		1998	0	1	1	2	0	0	0	0	0	0	0	0	0	0	0	0	0	0	0	0	0	0	0	0	1	0	0	0	0	0	1	12	2	3	1	2	1	0	0	1	0	1	1	1	4	1
1215_1998	1215		1998	0	1	2	1	0	0	0	0	0	0	0	0	0	0	1	0	0	0	0	0	0	1	0	0	0	0	0	0	0	0	0	9	2	3	1	3	2	0	0	1	0	0	1	2	2	6
1216_1998	1216		1998	0	2	1	1	1	0	0	0	0	0	0	0	0	0	0	0	0	0	0	0	0	0	0	0	0	0	0	0	0	0	0	7	3	3	1	3	1	0	0	1	0	1	0	1	3	1
1217_1998	1217		1998	0	1	1	2	0	0	0	0	0	0	0	0	0	0	0	0	0	0	0	0	0	0	0	0	1	0	0	0	0	0	1	5	2	2	2	2	1	0	0	0	0	1	1	1	1	5
1218_1998	1218		1998	0	2	2	1	0	0	0	1	0	0	0	0	1	0	0	0	1	0	0	0	0	1	0	0	0	0	0	0	0	0	0	5	1	3	1	2	1	1	0	1	0	1	1	1	3	9
1219_1998	1219		1998	0	1	2	1	0	0	0	0	0	0	0	0	0	1	0	0	0	0	0	0	0	0	0	0	0	0	0	0	0	0	0	8	3	3	3	3	3	0	0	0	0	0	0	1	3	1
1220_1998	1220		1998	0	1	1	1	0	0	0	0	0	0	0	0	0	0	0	0	0	0	0	0	0	0	0	0	0	0	0	0	0	0	0	15	1	3	1	2	1	1	0	1	0	1	0	1	5	1
1221_1998	1221		1998	0	2	2	1	0	0	0	1	0	0	0	0	1	1	0	0	0	0	0	0	0	0	0	0	0	0	0	0	0	0	0	5	3	3	1	2	1	0	0	1	0	1	1	1	2	2
1222_1998	1222		1998	0	1	2	2	0	0	0	0	0	0	0	0	0	1	0	0	0	0	0	0	0	0	1	0	0	0	0	0	0	0	0	3	2	3	1	3	1	0	0	1	0	1	0	1	2	7
1223_1998	1223		1998	0	2	2	2	1	0	0	0	0	0	0	0	0	1	0	0	0	0	0	0	0	0	1	0	0	0	0	0	0	0	0	5	2	3	1	2	1	0	0	1	0	1	0	1	3	3
1224_1998	1224		1998	0	2	1	1	1	0	0	0	0	0	0	0	0	0	0	0	0	0	0	0	0	0	0	0	0	0	0	0	0	0	0	1	1	2	1	1	1	1	0	1	1	1	0	1	2	9
1225_1998	1225		1998	0	1	2	2	0	0	0	0	0	0	0	0	0	1	0	0	0	0	0	0	0	0	1	0	0	0	0	0	0	0	0	10	2	3	1	3	1	0	0	1	0	1	0	1	3	1
1226_1998	1226		1998	0	2	2	2	0	0	0	0	0	0	0	0	0	0	0	0	0	0	0	0	0	0	0	0	0	0	0	0	0	0	0	6	3	3	1	3	1	0	0	1	0	1	0	1	3	1
1227_1998	1227		1998	0	2	1	2	1	0	0	0	0	0	0	0	0	0	0	0	0	0	0	0	0	0	1	0	0	0	0	0	0	0	0	2	3	3	1	2	1	0	0	1	0	1	0	1	2	4
1228_1998	1228		1998	0	1	2	1	0	0	0	0	0	0	0	0	0	1	0	0	0	0	0	0	0	0	0	0	0	0	0	0	0	0	0	11	1	3	1	3	1	1	0	1	0	1	0	1	4	1
1229_1998	1229		1998	0	2	2	1	1	0	0	0	0	0	0	0	0	1	0	0	0	0	0	0	0	0	0	0	0	0	0	0	0	0	0	1	1	3	1	2	1	1	0	1	0	1	0	2	2	4
1230_1998	1230		1998	0	1	1	1	0	0	0	0	0	0	0	0	0	0	0	0	0	0	0	0	0	0	0	0	0	0	0	0	0	0	0	4	2	3	1	2	1	0	0	1	0	1	0	1	2	1
1231_1998	1231		1998	0	2	2	2	0	1	0	0	0	0	0	0	1	0	1	0	0	0	0	0	0	1	0	1	0	0	0	0	0	0	1	7	3	3	1	3	1	0	0	1	0	1	1	1	3	4
1232_1998	1232		1998	0	1	2	1	0	0	0	0	0	0	0	0	0	1	0	0	0	0	0	0	0	0	0	0	0	0	0	0	0	0	0	5	3	3	1	3	1	0	0	1	0	1	0	1	3	1
1233_1998	1233		1998	0	2	1	1	0	0	0	1	0	0	0	0	1	0	0	0	0	0	0	0	0	0	0	0	0	0	0	0	0	0	0	6	2	3	1	3	2	0	0	1	0	0	1	1	3	6
1234_1998	1234		1998	0	2	2	1	1	0	0	0	0	0	0	0	0	1	0	0	0	0	0	0	0	0	0	0	0	0	0	0	0	0	0	11	3	3	1	3	1	0	0	1	0	1	0	2	2	4
1235_1998	1235		1998	0	1	2	1	0	0	0	0	0	0	0	0	0	1	0	0	0	0	0	0	0	0	0	0	0	0	0	0	0	0	0	3	1	3	1	1	1	1	0	1	1	1	0	1	2	6
1236_1998	1236		1998	1	2	2	1	0	0	1	0	0	0	0	0	1	0	0	1	0	0	0	0	0	1	0	0	0	0	0	0	0	0	0	5	1	1	1	1	1	1	1	1	1	1	1	1	4	9
1237_1998	1237		1998	0	1	1	1	0	0	0	0	0	0	0	0	0	0	0	0	0	0	0	0	0	0	0	0	0	0	0	0	0	0	0	5	3	3	1	1	1	0	0	1	1	1	0	1	3	1
1238_1998	1238		1998	0	1	1	1	0	0	0	0	0	0	0	0	0	0	0	0	0	0	0	0	0	0	0	0	0	0	0	0	0	0	0	13	1	3	2	3	1	1	0	0	0	1	0	1	2	1
1239_1998	1239		1998	0	2	2	1	1	0	0	0	0	0	0	0	0	1	0	0	0	0	0	0	0	0	0	0	0	0	0	0	0	0	0	10	3	3	1	3	1	0	0	1	0	1	0	2	5	1
1240_1998	1240		1998	0	1	2	1	0	0	0	0	0	0	0	0	0	0	0	1	0	0	0	0	0	1	0	0	0	0	0	0	0	0	0	5	1	3	1	3	2	1	0	1	0	0	1	1	4	1
1241_1998	1241		1998	0	2	2	1	1	0	0	0	0	0	0	0	0	1	0	0	0	0	0	0	0	0	0	0	0	0	0	0	0	0	0	7	2	1	1	2	1	0	1	1	0	1	0	1	3	1
1242_1998	1242		1998	0	1	1	2	0	0	0	0	0	0	0	0	0	0	0	0	0	0	0	0	0	0	1	0	0	0	0	0	0	0	0	5	3	3	1	3	1	0	0	1	0	1	0	2	3	1
1243_1998	1243		1998	0	2	2	2	0	1	0	0	0	0	0	0	1	0	1	0	0	0	0	0	0	1	0	1	0	0	0	0	0	0	1	5	2	3	1	3	1	0	0	1	0	1	1	1	3	1
1244_1998	1244		1998	0	1	1	1	0	0	0	0	0	0	0	0	0	0	0	0	0	0	0	0	0	0	0	0	0	0	0	0	0	0	0	10	1	3	1	3	1	1	0	1	0	1	0	1	3	1
1245_1998	1245		1998	0	2	1	1	1	0	0	0	0	0	0	0	0	0	0	0	0	0	0	0	0	0	0	0	0	0	0	0	0	0	0	5	2	3	1	3	1	0	0	1	0	1	0	1	4	3
1246_1998	1246		1998	0	1	1	1	0	0	0	0	0	0	0	0	0	0	0	0	0	0	0	0	0	0	0	0	0	0	0	0	0	0	0	7	2	1	1	1	1	0	1	1	1	1	0	1	4	1
1247_1998	1247		1998	0	1	2	1	0	0	0	0	0	0	0	0	0	1	0	0	0	0	0	0	0	0	0	0	0	0	0	0	0	0	0	4	1	3	1	3	1	1	0	1	0	1	0	1	3	2
1248_1998	1248		1998	0	1	1	1	0	0	0	0	0	0	0	0	0	0	0	0	0	0	0	0	0	0	0	0	0	0	0	0	0	0	0	3	3	3	1	2	1	0	0	1	0	1	0	1	2	1
1249_1998	1249		1998	0	2	1	1	1	0	0	0	0	0	0	0	0	0	0	0	0	0	0	0	0	0	0	0	0	0	0	0	0	0	0	10	1	2		3	1	1	0		0	1	0	1	3	2
1250_1998	1250		1998	0	2	2	2	1	0	0	0	0	0	0	0	0	1	0	0	0	0	0	0	0	0	1	0	0	0	0	0	0	0	0	10	1	3	1	1	1	1	0	1	1	1	0	1	4	8
1251_1998	1251		1998	0	2	1	1	1	0	0	0	0	0	0	0	0	0	0	0	0	0	0	0	0	0	0	0	0	0	0	0	0	0	0	11	2	3	1	1	1	0	0	1	1	1	0	2	2	4
1252_1998	1252		1998	0	2	2	2	1	0	0	0	0	0	0	0	0	1	0	0	0	0	0	0	0	0	1	0	0	0	0	0	0	0	0	3	3	3	1	3	1	0	0	1	0	1	0	1	2	2
1253_1998	1253		1998	0	2	1	1	1	0	0	0	0	0	0	0	0	0	0	0	0	0	0	0	0	0	0	0	0	0	0	0	0	0	0	10	3	1	1	3	1	0	1	1	0	1	0	1	4	1
1254_1998	1254		1998	0	2	2	1	1	0	0	0	0	0	0	0	0	1	0	0	0	0	0	0	0	0	0	0	0	0	0	0	0	0	0	3	3	3	1	2	1	0	0	1	0	1	0	1	2	1
1255_1998	1255		1998	0	1	1	1	0	0	0	0	0	0	0	0	0	0	0	0	0	0	0	0	0	0	0	0	0	0	0	0	0	0	0	5	3	2	1	1	1	0	0	1	1	1	0	1	3	1
1256_1998	1256		1998	0	1	2	1	0	0	0	0	0	0	0	0	0	1	0	0	0	0	0	0	0	0	0	0	0	0	0	0	0	0	0	3	3	2	1	2	1	0	0	1	0	1	0	1	5	9
1257_1998	1257		1998	0	1	2	1	0	0	0	0	0	0	0	0	0	0	0	0	0	0	0	0	0	0	0	0	0	0	0	0	0	0	0	7	2	3	1	3	1	0	0	1	0	1	0	1	5	1
1258_1998	1258		1998	0	1	1	1	0	0	0	0	0	0	0	0	0	0	0	0	0	0	0	0	0	0	0	0	0	0	0	0	0	0	0	3	1	3	1	3	1	1	0	1	0	1	0	1	5	7
1259_1998	1259		1998	0	2	1	2	0	0	0	1	0	0	0	0	1	0	0	0	0	0	0	0	0	0	0	0	0	1	0	0	0	0	1	4	1	3	1	1	1	1	0	1	1	1	1	1	6	7
1260_1998	1260		1998	0	1	1	1	0	0	0	0	0	0	0	0	0	0	0	0	0	0	0	0	0	0	0	0	0	0	0	0	0	0	0	15	3	3	1	3	1	0	0	1	0	1	0	1	5
1261_1998	1261		1998	0	2	2	2	0	0	1	0	0	0	0	0	1	0	0	1	0	0	0	0	0	1	0	0	1	0	0	0	0	0	1	4	2	3	2	2	2	0	0	0	0	0	1	1	3	3
1262_1998	1262		1998	0	1	2	2	0	0	0	0	0	0	0	0	0	1	0	0	0	0	0	0	0	0	1	0	0	0	0	0	0	0	0	3	2	3	1	3	1	0	0	1	0	1	0	1	2	1
1263_1998	1263		1998	0	2	2	2	0	0	0	1	0	0	0	0	1	0	0	0	1	0	0	0	0	1	0	0	0	1	0	0	0	0	1	4	2	3	2	3	1	0	0	0	0	1	1	1	3	9
1264_1998	1264		1998	0	1	2	1	0	0	0	0	0	0	0	0	0	1	0	0	0	0	0	0	0	0	0	0	0	0	0	0	0	0	0	6	1	3	1	1	1	1	0	1	1	1	0	1	3	1
1265_1998	1265		1998	0	2	2	2	0	1	0	0	0	0	0	0	1	0	1	0	0	0	0	0	0	1	0	1	0	0	0	0	0	0	1	5	1	3	1	1	1	1	0	1	1	1	1	1	3	9
1266_1998	1266		1998	0	1	-999	1	0	0	0	0	0	0	0	0	0	0	0	0	0	0	0	0	0	0	0	0	0	0	0	0	0	0	0	7	2	3	1	3	1	0	0	1	0	1	0	1	4	3
1267_1998	1267		1998	0	1	1	2	0	0	0	0	0	0	0	0	0	0	0	0	0	0	0	0	0	0	0	0	1	0	0	0	0	0	1	3	3	2	2	2	3	0	0	0	0	0	1	1	3	1
1268_1998	1268		1998	0	2	1	-999	0	0	0	1	0	0	0	0	1	0	0	0	0	0	0	0	0	0	0	0	0	0	0	0	0	0	0	7	1	3	1	3	1	1	0	1	0	1	0	1	4	1
1269_1998	1269		1998	0	2	1	2	0	0	0	1	0	0	0	0	1	0	0	0	0	0	0	0	0	0	0	0	0	1	0	0	0	0	1	3	1	2	1	1	1	1	0	1	1	1	1	1	2	4
1270_1998	1270		1998	0	2	2	2	0	0	0	0	0	0	0	0	0	0	0	0	0	0	0	0	0	0	0	0	0	0	0	0	0	0	0	5	1	2	1	2	1	1	0	1	0	1	0	1	3	1
1271_1998	1271		1998	0	2	1	2	1	0	0	0	0	0	0	0	0	0	0	0	0	0	0	0	0	0	1	0	0	0	0	0	0	0	0	6	2	3	2	3	1	0	0	0	0	1	0	1	3	1
1272_1998	1272		1998	1	1	1	1	0	0	0	0	0	0	0	0	0	0	0	0	0	0	0	0	0	0	0	0	0	0	0	0	0	0	0	6	3	3	2	2	2	0	0	0	0	0	0	1	3	1
1273_1998	1273		1998	0	1	2	1	0	0	0	0	0	0	0	0	0	0	1	0	0	0	0	0	0	1	0	0	0	0	0	0	0	0	0	15	1	3	1	2	1	1	0	1	0	1	1	1	5	1
1274_1998	1274		1998	0	2	2	1	0	0	1	0	0	0	0	0	1	0	0	1	0	0	0	0	0	1	0	0	0	0	0	0	0	0	0	6	1	3	1	3	1	1	0	1	0	1	1	1	3	1
1275_1998	1275		1998	0	1	1	1	0	0	0	0	0	0	0	0	0	0	0	0	0	0	0	0	0	0	0	0	0	0	0	0	0	0	0	7	2	3	1	2	1	0	0	1	0	1	0	1	4	1
1276_1998	1276		1998	0	1	1	1	0	0	0	0	0	0	0	0	0	0	0	0	0	0	0	0	0	0	0	0	0	0	0	0	0	0	0	8	2	3	2	3	1	0	0	0	0	1	0	1	3	1
1277_1998	1277		1998	0	1	1	1	0	0	0	0	0	0	0	0	0	0	0	0	0	0	0	0	0	0	0	0	0	0	0	0	0	0	0	5	1	2	1	3	1	1	0	1	0	1	0	1	3	2
1278_1998	1278		1998	0	2	2	2	0	1	0	0	0	0	0	0	1	0	1	0	0	0	0	0	0	1	0	1	0	0	0	0	0	0	1	9	2	3	1	3	1	0	0	1	0	1	1	1	2	1
1279_1998	1279		1998	0	1	1	1	0	0	0	0	0	0	0	0	0	0	0	0	0	0	0	0	0	0	0	0	0	0	0	0	0	0	0	5	1	2	1	3	1	1	0	1	0	1	0	1	3	2
1280_1998	1280		1998	0	2	1	1	1	0	0	0	0	0	0	0	0	0	0	0	0	0	0	0	0	0	0	0	0	0	0	0	0	0	0	1	1	2	1	1	1	1	0	1	1	1	0	1	3	4
1281_1998	1281		1998	0	2	2	2	1	0	0	0	0	0	0	0	0	1	0	0	0	0	0	0	0	0	1	0	0	0	0	0	0	0	0	6	1	3	1	3	1	1	0	1	0	1	0	1	3	2
1282_1998	1282		1998	0	2	2	2	1	0	0	0	0	0	0	0	0	1	0	0	0	0	0	0	0	0	1	0	0	0	0	0	0	0	0	8	1	3	2	3	1	1	0	0	0	1	0	1	2	4
1283_1998	1283		1998	0	2	1	1	0	0	0	0	0	0	0	0	0	0	0	0	0	0	0	0	0	0	0	0	0	0	0	0	0	0	0		1	3	1	3	1	1	0	1	0	1	0	2	2	9
1284_1998	1284		1998	0	1	1	2	0	0	0	0	0	0	0	0	0	0	0	0	0	0	0	0	0	0	0	0	0	0	0	0	0	0	0	2	1	2	1	2	1	1	0	1	0	1	0	1	2	6
1285_1998	1285		1998	0	1	2	1	0	0	0	0	0	0	0	0	0	1	0	0	0	0	0	0	0	0	0	0	0	0	0	0	0	0	0	3	1	3	1	3	1	1	0	1	0	1	0	1	3	3
1286_1998	1286		1998	1	1	1	2	0	0	0	0	0	0	0	0	0	0	0	0	0	0	0	0	0	0	1	0	0	0	0	0	0	0	0	4	1	1	1	1	2	1	1	1	1	0	0	1	3	2
1287_1998	1287		1998	0	2	2	2	1	0	0	0	0	0	0	0	0	1	0	0	0	0	0	0	0	0	1	0	0	0	0	0	0	0	0	1	3	3	1	3	1	0	0	1	0	1	0	1	1	5
1288_1998	1288		1998	0	2	1	1	0	0	1	0	0	0	0	0	1	0	0	0	0	0	0	0	0	0	0	0	0	0	0	0	0	0	0	2	1	2	1	3	1	1	0	1	0	1	1	1	3	9
1289_1998	1289		1998	0	2	2	1	1	0	0	0	0	0	0	0	0	1	0	0	0	0	0	0	0	0	0	0	0	0	0	0	0	0	0	11	3	3	2	2	1	0	0	0	0	1	0	2	3	8
1290_1998	1290		1998	0	2	1	1	0	0	0	0	1	0	0	0	1	0	0	0	0	0	0	0	0	0	0	0	0	0	0	0	0	0	0	12	1	3	1	1	1	1	0	1	1	1	1	1	3	9
1291_1998	1291		1998	0	1	1	1	0	0	0	0	0	0	0	0	0	0	0	0	0	0	0	0	0	0	0	0	0	0	0	0	0	0	0	4	1	3	1	3	2	1	0	1	0	0	0	2	3	1
1292_1998	1292		1998	0	2	2	2	0	0	1	0	0	0	0	0	1	0	0	1	0	0	0	0	0	1	0	0	1	0	0	0	0	0	1	2	2	2	1	1	3	0	0	1	1	0	1	1	2	2
1293_1998	1293		1998	0	1	1	2	0	0	0	0	0	0	0	0	0	0	0	0	0	0	0	0	0	0	0	0	0	0	0	0	0	0	0	3	1	3	1	3	1	1	0	1	0	1	0	1	3	3
1294_1998	1294		1998	0	1	1	1	0	0	0	0	0	0	0	0	0	0	0	0	0	0	0	0	0	0	0	0	0	0	0	0	0	0	0	6	1	3	1	2	2	1	0	1	0	0	0	1	2	1
1295_1998	1295		1998	0	2	2	1	1	0	0	0	0	0	0	0	0	1	0	0	0	0	0	0	0	0	0	0	0	0	0	0	0	0	0	10	2	3	1	3	1	0	0	1	0	1	0	1	4	1
1296_1998	1296		1998	0	2	1	1	1	0	0	0	0	0	0	0	0	0	0	0	0	0	0	0	0	0	0	0	0	0	0	0	0	0	0	5	1	1	1	1	1	1	1	1	1	1	0	1	2	3
1297_1998	1297		1998	1	1	1	1	0	0	0	0	0	0	0	0	0	0	0	0	0	0	0	0	0	0	0	0	0	0	0	0	0	0	0	8	2	3	1	3	1	0	0	1	0	1	0	1	3	2
1298_1998	1298		1998	0	1	1	1	0	0	0	0	0	0	0	0	0	0	0	0	0	0	0	0	0	0	0	0	0	0	0	0	0	0	0	10	1	3	1	1	1	1	0	1	1	1	0	1	5	1
1299_1998	1299		1998	0	2	1	1	0	0	0	1	1	0	0	0	1	0	0	0	0	0	0	0	0	0	0	0	0	0	0	0	0	0	0	1	2	3	1	3	1	0	0	1	0	1	1	1	2	4
1300_1998	1300		1998	0	1	2	2	0	0	0	0	0	0	0	0	0	1	0	0	0	0	0	0	0	0	1	0	0	0	0	0	0	0	0	14	3	3	2	3	1	0	0	0	0	1	0	1	3	1
1301_1998	1301		1998	1	1	1	1	0	0	0	0	0	0	0	0	0	0	0	0	0	0	0	0	0	0	0	0	0	0	0	0	0	0	0	12	1	3	1	3	1	1	0	1	0	1	0	1	4	1
1302_1998	1302		1998	0	2	2	1	1	0	0	0	0	0	0	0	0	1	0	0	0	0	0	0	0	0	0	0	0	0	0	0	0	0	0	5	3	3	1	2	1	0	0	1	0	1	0	1	3	1
1303_1998	1303		1998	0	2	2	2	0	0	0	0	0	0	0	0	0	0	0	0	0	0	0	0	0	0	0	0	0	0	0	0	0	0	0	4	2	3	1	3	1	0	0	1	0	1	0	1	2	1
1304_1998	1304		1998	0	-999	-999	1	0	0	0	0	0	0	0	0	0	0	0	0	0	0	0	0	0	0	0	0	0	0	0	0	0	0	0	6	1	2	1	1	1	1	0	1	1	1	0	1	3	1
1305_1998	1305		1998	1	2	2	2	1	0	0	0	0	0	0	0	0	1	0	0	0	0	0	0	0	0	1	0	0	0	0	0	0	0	0	3	1	2	1	3	1	1	0	1	0	1	0	1	2	2
1306_1998	1306		1998	0	2	1	1	0	0	1	0	0	0	0	0	1	0	0	0	0	0	0	0	0	0	0	0	0	0	0	0	0	0	0	15	3	3	1	3	1	0	0	1	0	1	1	1	2
1307_1998	1307		1998	0	2	1	1	1	0	0	0	0	0	0	0	0	0	0	0	0	0	0	0	0	0	0	0	0	0	0	0	0	0	0	3	3		1	3	1	0		1	0	1	0	1	2	1
1308_1998	1308		1998	0	2	2	2	0	0	0	1	0	0	0	0	1	0	0	0	1	0	0	0	0	1	0	0	0	1	0	0	0	0	1	15	1	3	1	1	1	1	0	1	1	1	1	1	3	2
1309_1998	1309		1998	0	1	2	2	0	0	0	0	0	0	0	0	0	0	0	1	0	0	0	0	0	1	0	0	1	0	0	0	0	0	1	8	3	3	1	3	1	0	0	1	0	1	1	1	3	2
1310_1998	1310		1998	0	1	1	1	0	0	0	0	0	0	0	0	0	0	0	0	0	0	0	0	0	0	0	0	0	0	0	0	0	0	0	7	2	2	1	2	1	0	0	1	0	1	0	1	4	1
1311_1998	1311		1998	0	1	1	1	0	0	0	0	0	0	0	0	0	0	0	0	0	0	0	0	0	0	0	0	0	0	0	0	0	0	0	13	3	2	1	3	1	0	0	1	0	1	0	1	5	1
1312_1998	1312		1998	0	2	1	1	1	0	0	0	0	0	0	0	0	0	0	0	0	0	0	0	0	0	0	0	0	0	0	0	0	0	0	5	3	3	1	3	1	0	0	1	0	1	0	1	3	1
1313_1998	1313		1998	0	1	2	1	0	0	0	0	0	0	0	0	0	1	0	0	0	0	0	0	0	0	0	0	0	0	0	0	0	0	0	3	2	3	1	3	1	0	0	1	0	1	0	1	2	9
1314_1998	1314		1998	0	2	2	2	0	0	1	0	0	0	0	0	1	0	0	1	0	0	0	0	0	1	0	0	1	0	0	0	0	0	1	7	2	3	1	3	2	0	0	1	0	0	1	1	4	1
1315_1998	1315		1998	0	1	2	1	0	0	0	0	0	0	0	0	0	0	0	0	0	0	0	0	0	0	0	0	0	0	0	0	0	0	0	10	1	2	1	2	1	1	0	1	0	1	0	1	4	1
1316_1998	1316		1998	1	1	1	1	0	0	0	0	0	0	0	0	0	0	0	0	0	0	0	0	0	0	0	0	0	0	0	0	0	0	0	6			1		1			1		1	0	-999	-999
1317_1998	1317		1998	0	1	2	1	0	0	0	0	0	0	0	0	0	1	0	0	0	0	0	0	0	0	0	0	0	0	0	0	0	0	0	9	3	3	2	3	1	0	0	0	0	1	0	1	4
1318_1998	1318		1998	0	1	1	1	0	0	0	0	0	0	0	0	0	0	0	0	0	0	0	0	0	0	0	0	0	0	0	0	0	0	0	10	2	3	1	3	1	0	0	1	0	1	0	1	4	1
1319_1998	1319		1998	0	1	2	2	0	0	0	0	0	0	0	0	0	1	0	0	0	0	0	0	0	0	1	0	0	0	0	0	0	0	0	13	1	3	1	3	1	1	0	1	0	1	0	1	4	9
1320_1998	1320		1998	0	1	1	2	0	0	0	0	0	0	0	0	0	0	0	0	0	0	0	0	0	0	1	0	0	0	0	0	0	0	0	6	2	2	1	3	1	0	0	1	0	1	0	1	3	1
1321_1998	1321		1998	0	1	2	1	0	0	0	0	0	0	0	0	0	1	0	0	0	0	0	0	0	0	0	0	0	0	0	0	0	0	0	15	1	3	1	3	1	1	0	1	0	1	0	1	4	3
1322_1998	1322		1998	0	1	1	1	0	0	0	0	0	0	0	0	0	0	0	0	0	0	0	0	0	0	0	0	0	0	0	0	0	0	0	10	1	3	1	3	1	1	0	1	0	1	0	1	2	4
1323_1998	1323		1998	0	2	1	2	1	0	0	0	0	0	0	0	0	0	0	0	0	0	0	0	0	0	1	0	0	0	0	0	0	0	0	1	3	3	1	1	2	0	0	1	1	0	0	2	3	6
1324_1998	1324		1998	0	1	2	1	0	0	0	0	0	0	0	0	0	1	0	0	0	0	0	0	0	0	0	0	0	0	0	0	0	0	0	15	3	3	1	1	1	0	0	1	1	1	0	1	2	4
1325_1998	1325		1998	0	1	1	2	0	0	0	0	0	0	0	0	0	0	0	0	0	0	0	0	0	0	1	0	0	0	0	0	0	0	0		1	1	1	1	1	1	1	1	1	1	0	2	4	1
1326_1998	1326		1998	0	1	1	2	0	0	0	0	0	0	0	0	0	0	0	0	0	0	0	0	0	0	1	0	0	0	0	0	0	0	0	15	1	1	1	1	1	1	1	1	1	1	0	2	4	1
1327_1998	1327		1998	0	1	1	1	0	0	0	0	0	0	0	0	0	0	0	0	0	0	0	0	0	0	0	0	0	0	0	0	0	0	0	8	1	2	1	2	1	1	0	1	0	1	0	1	5	2
1328_1998	1328		1998	0	2	2	2	0	0	0	1	0	0	0	0	1	0	0	0	1	0	0	0	0	1	0	0	0	1	0	0	0	0	1	1	2	3	1	3	1	0	0	1	0	1	1	1	3	6
1329_1998	1329		1998	0	1	2	2	0	0	0	0	0	0	0	0	0	0	1	0	0	0	0	0	0	1	0	1	0	0	0	0	0	0	1	5	3	2	2	3	1	0	0	0	0	1	1	1	2	1
1330_1998	1330		1998	0	2	1	2	1	0	0	0	0	0	0	0	0	0	0	0	0	0	0	0	0	0	1	0	0	0	0	0	0	0	0	3	1	3	1	2	1	1	0	1	0	1	0	1	1	5
1331_1998	1331		1998	0	2	2	2	0	0	1	0	0	0	0	0	1	0	0	1	0	0	0	0	0	1	0	0	1	0	0	0	0	0	1	2	1	2	1	2	1	1	0	1	0	1	1	1	2	4
1332_1998	1332		1998	1	2	2	2	0	1	0	0	0	0	0	0	1	0	1	0	0	0	0	0	0	1	0	1	0	0	0	0	0	0	1	5	1	3	1	3	1	1	0	1	0	1	1	1	2	1
1333_1998	1333		1998	0	2	2	1	0	0	0	0	0	1	0	0	1	0	0	0	0	0	1	0	0	1	0	0	0	0	0	0	0	0	0	5	1	3	2	3	1	1	0	0	0	1	1	2	3	1
1334_1998	1334		1998	0	1	2	2	0	0	0	0	0	0	0	0	0	1	0	0	0	0	0	0	0	0	1	0	0	0	0	0	0	0	0	8	3	3	2	3	1	0	0	0	0	1	0	1	2	9
1335_1998	1335		1998	0	1	2	1	0	0	0	0	0	0	0	0	0	0	0	0	0	0	0	0	0	0	0	0	0	0	0	0	0	0	0	10	1	3	1	3	1	1	0	1	0	1	0	1	3	1
1336_1998	1336		1998	0	2	2	2	0	0	1	0	0	0	0	0	1	0	0	1	0	0	0	0	0	1	0	0	1	0	0	0	0	0	1	4	3	3	2	3	2	0	0	0	0	0	1	1	2	1
1337_1998	1337		1998	0	1	2	2	0	0	0	0	0	0	0	0	0	1	0	0	0	0	0	0	0	0	1	0	0	0	0	0	0	0	0	8	2	3	1	3	2	0	0	1	0	0	0	1	3	1
1338_1998	1338		1998	0	2	1	2	1	0	0	0	0	0	0	0	0	0	0	0	0	0	0	0	0	0	1	0	0	0	0	0	0	0	0	1	2	2	1	1	1	0	0	1	1	1	0	1	2	3
1339_1998	1339		1998	0	2	1	2	0	0	0	0	0	0	0	0	0	0	0	0	0	0	0	0	0	0	0	0	0	0	0	0	0	0	0	9	2	2	1	3	1	0	0	1	0	1	0	1	2	4
1340_1998	1340		1998	0	1	1	1	0	0	0	0	0	0	0	0	0	0	0	0	0	0	0	0	0	0	0	0	0	0	0	0	0	0	0	6	2	2	1	3	1	0	0	1	0	1	0	1	2	1
1341_1998	1341		1998	0	1	1	2	0	0	0	0	0	0	0	0	0	0	0	0	0	0	0	0	0	0	1	0	0	0	0	0	0	0	0	5	3	2	2	3	1	0	0	0	0	1	0	1	3	1
1342_1998	1342		1998	0	1	1	1	0	0	0	0	0	0	0	0	0	0	0	0	0	0	0	0	0	0	0	0	0	0	0	0	0	0	0	4	1	2	2	2	2	1	0	0	0	0	0	1	6	7
1343_1998	1343		1998	0	1	1	1	0	0	0	0	0	0	0	0	0	0	0	0	0	0	0	0	0	0	0	0	0	0	0	0	0	0	0	3	3	3	2	3	1	0	0	0	0	1	0	1	2	1
1344_1998	1344		1998	0	2	1	1	1	0	0	0	0	0	0	0	0	0	0	0	0	0	0	0	0	0	0	0	0	0	0	0	0	0	0	1	2	2	1	2	1	0	0	1	0	1	0	1	2	9
1345_1998	1345		1998	0	2	2	1	1	0	0	0	0	0	0	0	0	1	0	0	0	0	0	0	0	0	0	0	0	0	0	0	0	0	0	6	1	3	1	2	1	1	0	1	0	1	0	1	3	2
1346_1998	1346		1998	0	2	1	1	1	0	0	0	0	0	0	0	0	0	0	0	0	0	0	0	0	0	0	0	0	0	0	0	0	0	0	12	1	1	1	2	1	1	1	1	0	1	0	1	3	1
1347_1998	1347		1998	0	1	1	1	0	0	0	0	0	0	0	0	0	0	0	0	0	0	0	0	0	0	0	0	0	0	0	0	0	0	0	8	2	3	1	2	1	0	0	1	0	1	0	1	2	4
1348_1998	1348		1998	1	2	1	1	0	0	0	1	0	0	0	0	1	0	0	0	0	0	0	0	0	0	0	0	0	0	0	0	0	0	0	5	1	2	1	1	1	1	0	1	1	1	1	1	3	1
1349_1998	1349		1998	1	2	2	1	1	0	0	0	0	0	0	0	0	1	0	0	0	0	0	0	0	0	0	0	0	0	0	0	0	0	0	4	3	2	1	3	1	0	0	1	0	1	0	2	3	1
1350_1998	1350		1998	0	1	1	1	0	0	0	0	0	0	0	0	0	0	0	0	0	0	0	0	0	0	0	0	0	0	0	0	0	0	0	11	2	3	1	3	1	0	0	1	0	1	0	1	3	2
1351_1998	1351		1998	1	1	2	2	0	0	0	0	0	0	0	0	0	1	0	0	0	0	0	0	0	0	1	0	0	0	0	0	0	0	0	8	2	3	1	3	1	0	0	1	0	1	0	1	3	1
1352_1998	1352		1998	0	1	1	1	0	0	0	0	0	0	0	0	0	0	0	0	0	0	0	0	0	0	0	0	0	0	0	0	0	0	0	7	2	3	1	2	2	0	0	1	0	0	0	1	4	1
1353_1998	1353		1998	0	-999	-999	-999	0	0	0	0	0	0	0	0	0	0	0	0	0	0	0	0	0	0	0	0	0	0	0	0	0	0	0												0	-999	-999
1354_1998	1354		1998		2	2	-999	0	0	1	0	0	0	0	0	1	0	0	1	0	0	0	0	0	1	0	0	0	0	0	0	0	0	0	3	2	3	1	3	1	0	0	1	0	1	0	1	2	9
1355_1998	1355		1998	1	1	1	1	0	0	0	0	0	0	0	0	0	0	0	0	0	0	0	0	0	0	0	0	0	0	0	0	0	0	0	1	3	3	1	1	1	0	0	1	1	1	0	1	2	4
1356_1998	1356		1998	0	1	2	2	0	0	0	0	0	0	0	0	0	0	0	0	0	0	0	0	0	0	0	0	0	0	0	0	0	0	0	12	2	3	1	3	1	0	0	1	0	1	0	1	4	1
1357_1998	1357		1998	0	1	1	1	0	0	0	0	0	0	0	0	0	0	0	0	0	0	0	0	0	0	0	0	0	0	0	0	0	0	0	11	2	3	1	3	1	0	0	1	0	1	0	1	4	1
1358_1998	1358		1998	0	1	2	2	0	0	0	0	0	0	0	0	0	1	0	0	0	0	0	0	0	0	1	0	0	0	0	0	0	0	0	10	3	3	1	2	1	0	0	1	0	1	0	1	4	3
1359_1998	1359		1998	0	1	1	1	0	0	0	0	0	0	0	0	0	0	0	0	0	0	0	0	0	0	0	0	0	0	0	0	0	0	0	8	1	3	1	1	1	1	0	1	1	1	0	1	4	2
1360_1998	1360		1998	0	2	2	2	0	0	1	0	0	0	0	0	1	0	0	1	0	0	0	0	0	1	0	0	1	0	0	0	0	0	1	13	1	1	1	3	1	1	1	1	0	1	1	1	3	1
1361_1998	1361		1998	0	1	1	1	0	0	0	0	0	0	0	0	0	0	0	0	0	0	0	0	0	0	0	0	0	0	0	0	0	0	0	10	3	3	2	2	3	0	0	0	0	0	0	1	3	1
1362_1998	1362		1998	0	1	1	1	0	0	0	0	0	0	0	0	0	0	0	0	0	0	0	0	0	0	0	0	0	0	0	0	0	0	0	8	1	1	1	1	1	1	1	1	1	1	0	1	3	1
1363_1998	1363		1998	0	1	1	-999	0	0	0	0	0	0	0	0	0	0	0	0	0	0	0	0	0	0	0	0	0	0	0	0	0	0	0	5	1	3	1	3	1	1	0	1	0	1	0	1	3	1
1364_1998	1364		1998	0	2	2	2	0	0	1	0	0	0	0	0	1	0	0	1	0	0	0	0	0	1	0	0	1	0	0	0	0	0	1	13	1	1	1	3	1	1	1	1	0	1	1	1	3	1
1365_1998	1365		1998	0	2	2	2	0	1	0	0	0	0	0	0	1	0	1	0	0	0	0	0	0	1	0	1	0	0	0	0	0	0	1	5	2	3	1	2	1	0	0	1	0	1	1	1	3	9
1366_1998	1366		1998	0	2	1	1	1	0	0	0	0	0	0	0	0	0	0	0	0	0	0	0	0	0	0	0	0	0	0	0	0	0	0	2	3	3	1	1	1	0	0	1	1	1	0	1	2	2
1367_1998	1367		1998	0	1	2	1	0	0	0	0	0	0	0	0	0	1	0	0	0	0	0	0	0	0	0	0	0	0	0	0	0	0	0	9	2	2	1	3	1	0	0	1	0	1	0	1	4	9
1368_1998	1368		1998	0	2	2	1	0	1	0	0	0	0	0	0	1	0	1	0	0	0	0	0	0	1	0	0	0	0	0	0	0	0	0	2	2	3	1	3	1	0	0	1	0	1	1	1	2	1
1369_1998	1369		1998	0	1	2	1	0	0	0	0	0	0	0	0	0	1	0	0	0	0	0	0	0	0	0	0	0	0	0	0	0	0	0	9	2	3	1	3	1	0	0	1	0	1	0	2	3	1
1370_1998	1370		1998	0	2	2	2	0	1	0	0	0	0	0	0	1	0	1	0	0	0	0	0	0	1	0	1	0	0	0	0	0	0	1	2	3	3	1	1	1	0	0	1	1	1	1	1	2	2
1371_1998	1371		1998	0	1	2	2	0	0	0	0	0	0	0	0	0	1	0	0	0	0	0	0	0	0	1	0	0	0	0	0	0	0	0	7	2	3	2	3	2	0	0	0	0	0	0	1	3	1
1372_1998	1372		1998	0	2	2	1	0	0	0	1	0	0	0	0	1	0	0	0	1	0	0	0	0	1	0	0	0	0	0	0	0	0	0	12	1	2	1	2	1	1	0	1	0	1	1	2	4	8
1373_1998	1373		1998	0	1	1	1	0	0	0	0	0	0	0	0	0	0	0	0	0	0	0	0	0	0	0	0	0	0	0	0	0	0	0	2	1	3	1	1	1	1	0	1	1	1	0	1	2	1
1374_1998	1374		1998	0	2	2	1	0	0	0	0	0	0	0	0	0	0	0	0	0	0	0	0	0	0	0	0	0	0	0	0	0	0	0	15	1	3	3	3	3	1	0	0	0	0	0	2	1	5
1375_1998	1375		1998	0	-999	1	1	0	0	0	0	0	0	0	0	0	0	0	0	0	0	0	0	0	0	0	0	0	0	0	0	0	0	0	6	1	2	1	3	1	1	0	1	0	1	0	1	2	2
1376_1998	1376		1998	0	2	2	1	1	0	0	0	0	0	0	0	0	1	0	0	0	0	0	0	0	0	0	0	0	0	0	0	0	0	0		2	2	1	3	1	0	0	1	0	1	0	2	2	4
1377_1998	1377		1998	0	1	1	1	0	0	0	0	0	0	0	0	0	0	0	0	0	0	0	0	0	0	0	0	0	0	0	0	0	0	0	7	1	2	1	1	1	1	0	1	1	1	0	1	5	1
1378_1998	1378		1998	0	1	1	1	0	0	0	0	0	0	0	0	0	0	0	0	0	0	0	0	0	0	0	0	0	0	0	0	0	0	0	4	1	3	1	3	1	1	0	1	0	1	0	1	6	7
1379_1998	1379		1998	0	2	2	1	0	1	0	0	0	0	0	0	1	0	1	0	0	0	0	0	0	1	0	0	0	0	0	0	0	0	0	6	1	3	1	1	1	1	0	1	1	1	1	1	3	1
1380_1998	1380		1998	0	2	2	2	0	1	0	0	0	0	0	0	1	0	1	0	0	0	0	0	0	1	0	1	0	0	0	0	0	0	1	4	2	3	2	3	2	0	0	0	0	0	1	1	4	1
1381_1998	1381		1998	0	1	2	1	0	0	0	0	0	0	0	0	0	1	0	0	0	0	0	0	0	0	0	0	0	0	0	0	0	0	0	10	1	3	2	2	1	1	0	0	0	1	0	1	5	1
1382_1998	1382		1998	0	1	1	1	0	0	0	0	0	0	0	0	0	0	0	0	0	0	0	0	0	0	0	0	0	0	0	0	0	0	0	3	1	3	1	1	1	1	0	1	1	1	0	1	2	1
1383_1998	1383		1998	0	1	1	1	0	0	0	0	0	0	0	0	0	0	0	0	0	0	0	0	0	0	0	0	0	0	0	0	0	0	0	8	3	3	1		1	0	0	1		1	0	1	4	1
1384_1998	1384		1998	0	1	1	1	0	0	0	0	0	0	0	0	0	0	0	0	0	0	0	0	0	0	0	0	0	0	0	0	0	0	0	6	1	3	1	1	1	1	0	1	1	1	0	1	4	3
1385_1998	1385		1998	0	2	1	1	1	0	0	0	0	0	0	0	0	0	0	0	0	0	0	0	0	0	0	0	0	0	0	0	0	0	0	7	1	3	1	3	1	1	0	1	0	1	0	1	3	1
1386_1998	1386		1998	0	2	2	2	0	0	1	0	0	0	0	0	1	0	0	1	0	0	0	0	0	1	0	0	1	0	0	0	0	0	1	13	2	3	1	3	1	0	0	1	0	1	1	1	4	1
1387_1998	1387		1998	0	2	2	1	0	0	1	0	0	0	0	0	1	0	0	1	0	0	0	0	0	1	0	0	0	0	0	0	0	0	0	7	2	2	1	3	2	0	0	1	0	0	1	1	5	1
1388_1998	1388		1998	0	1	1	1	0	0	0	0	0	0	0	0	0	0	0	0	0	0	0	0	0	0	0	0	0	0	0	0	0	0	0	10	1	2	1	3	1	1	0	1	0	1	0	1	3	1
1389_1998	1389		1998	0	2	2	2	0	0	0	0	0	1	0	0	1	0	0	0	0	0	1	0	0	1	0	0	0	0	0	1	0	0	1	4	2	3	1	1	1	0	0	1	1	1	1	1	2	1
1390_1998	1390		1998	0	2	1	1	1	0	0	0	0	0	0	0	0	0	0	0	0	0	0	0	0	0	0	0	0	0	0	0	0	0	0	8	3	3	2	2	1	0	0	0	0	1	0	1	3	2
1391_1998	1391		1998	0	2	1	2	0	0	1	0	0	0	0	0	1	0	0	0	0	0	0	0	0	0	0	0	1	0	0	0	0	0	1	10	3	3	1	2	1	0	0	1	0	1	1	1	3	1
1392_1998	1392		1998	0	2	2	1	1	0	0	0	0	0	0	0	0	1	0	0	0	0	0	0	0	0	0	0	0	0	0	0	0	0	0	9	2	3	1	1	1	0	0	1	1	1	0	1	-999	1
1393_1998	1393		1998	1	1	2	2	0	0	0	0	0	0	0	0	0	1	0	0	0	0	0	0	0	0	1	0	0	0	0	0	0	0	0		2	3	1	3	2	0	0	1	0	0	0	-999	-999
1394_1998	1394		1998	1	2	1	2	0	0	0	1	0	1	0	0	1	0	0	0	0	0	0	0	0	0	0	0	0	1	0	1	0	0	1	13	1	3	1	2	1	1	0	1	0	1	1	2	2	6
1395_1998	1395		1998	0	2	2	2	0	0	0	0	0	0	0	0	0	0	0	0	0	0	0	0	0	0	0	0	0	0	0	0	0	0	0	4	1	2	1	1	1	1	0	1	1	1	0	1	2	2
1396_1998	1396		1998	0	2	2	2	1	0	0	0	0	0	0	0	0	1	0	0	0	0	0	0	0	0	1	0	0	0	0	0	0	0	0	5	1	3	1	3	1	1	0	1	0	1	0	1	3	1
1397_1998	1397		1998	0	1	1	1	0	0	0	0	0	0	0	0	0	0	0	0	0	0	0	0	0	0	0	0	0	0	0	0	0	0	0	6	1	1	1	1	1	1	1	1	1	1	0	1	6
1398_1998	1398		1998	0	1	2	2	0	0	0	0	0	0	0	0	0	1	0	0	0	0	0	0	0	0	1	0	0	0	0	0	0	0	0	10	2	3	1	3	1	0	0	1	0	1	0	1	4	1
1399_1998	1399		1998	0	1	2	1	0	0	0	0	0	0	0	0	0	1	0	0	0	0	0	0	0	0	0	0	0	0	0	0	0	0	0	4	2	3	1	3	1	0	0	1	0	1	0	1	2	1
1400_1998	1400		1998	0	2	2	2	1	0	0	0	0	0	0	0	0	1	0	0	0	0	0	0	0	0	1	0	0	0	0	0	0	0	0		3	3	1	3	1	0	0	1	0	1	0	2	2	9
1401_1998	1401		1998	0	1	2	1	0	0	0	0	0	0	0	0	0	1	0	0	0	0	0	0	0	0	0	0	0	0	0	0	0	0	0	8	1	3	1	1	1	1	0	1	1	1	0	1	3	1
1402_1998	1402		1998	0	2	2	2	1	0	0	1	0	0	0	0	1	1	0	0	1	0	0	0	0	1	1	0	0	1	0	0	0	0	1	5	1	3	1	3	1	1	0	1	0	1	1	2	2	6
1403_1998	1403		1998	0	2	2	2	1	0	0	0	0	0	0	0	0	1	0	0	0	0	0	0	0	0	1	0	0	0	0	0	0	0	0	1	1	3	1	3	1	1	0	1	0	1	0	1	2	4
1404_1998	1404		1998	0	1	2	2	0	0	0	0	0	0	0	0	0	1	0	0	0	0	0	0	0	0	1	0	0	0	0	0	0	0	0	6	3	3	1	3	2	0	0	1	0	0	0	2	1	5
1405_1998	1405		1998	0	2	2	2	0	0	0	0	0	0	1	0	0	0	0	0	0	0	0	1	0	0	0	0	0	0	0	0	1	0	0	6	2	3	1	3	1	0	0	1	0	1	0	1	3	1
1406_1998	1406		1998	0	1	2	2	0	0	0	0	0	0	0	0	0	0	0	1	0	0	0	0	0	1	0	0	1	0	0	0	0	0	1	11	3	3	2	3	1	0	0	0	0	1	1	1	5	1
1407_1998	1407		1998	0	1	1	1	0	0	0	0	0	0	0	0	0	0	0	0	0	0	0	0	0	0	0	0	0	0	0	0	0	0	0	6	2	3	1	2	1	0	0	1	0	1	0	1	3	1
1408_1998	1408		1998	0	2	1	2	1	0	0	0	0	0	0	0	0	0	0	0	0	0	0	0	0	0	1	0	0	0	0	0	0	0	0	10	3	3	2	3	1	0	0	0	0	1	0	1	5	1
1409_1998	1409		1998	0	2	2	2	0	0	1	0	0	0	0	0	1	0	0	1	0	0	0	0	0	1	0	0	1	0	0	0	0	0	1	10	2	3	1	2	1	0	0	1	0	1	1	1	4	1
1410_1998	1410		1998	0	1	2	2	0	0	0	0	0	0	0	0	0	0	0	1	0	0	0	0	0	1	0	0	1	0	0	0	0	0	1	5	2	2	1	2	1	0	0	1	0	1	1	1	3	1
1411_1998	1411		1998	0	1	1	1	0	0	0	0	0	0	0	0	0	0	0	0	0	0	0	0	0	0	0	0	0	0	0	0	0	0	0	13	1	2	1	1	1	1	0	1	1	1	0	1	6	1
1412_1998	1412		1998	0	1	2	1	0	0	0	0	0	0	0	0	0	1	0	0	0	0	0	0	0	0	0	0	0	0	0	0	0	0	0	13	2	3	1	3	1	0	0	1	0	1	0	1	3	2
1413_1998	1413		1998	0	1	1	1	0	0	0	0	0	0	0	0	0	0	0	0	0	0	0	0	0	0	0	0	0	0	0	0	0	0	0		3	3	1	3	1	0	0	1	0	1	0	1	3	3
1414_1998	1414		1998	0	2	2	2	0	0	0	0	0	0	0	0	0	0	0	0	0	0	0	0	0	0	0	0	0	0	0	0	0	0	0		1	3	1	1	1	1	0	1	1	1	0	-999	-999
1415_1998	1415		1998	0	1	2	2	0	0	0	0	0	0	0	0	0	1	0	0	0	0	0	0	0	0	1	0	0	0	0	0	0	0	0	1	1	3	1	1	1	1	0	1	1	1	0	1	2	4
1416_1998	1416		1998	0	2	2	1	1	0	0	0	0	0	0	0	0	1	0	0	0	0	0	0	0	0	0	0	0	0	0	0	0	0	0	7	1	3	1	2	1	1	0	1	0	1	0	1	4	2
1417_1998	1417		1998	0	1	1	1	0	0	0	0	0	0	0	0	0	0	0	0	0	0	0	0	0	0	0	0	0	0	0	0	0	0	0	15	3	3	1	3	1	0	0	1	0	1	0	1	3	3
1418_1998	1418		1998	0	1	2	1	0	0	0	0	0	0	0	0	0	0	0	0	1	0	0	0	0	1	0	0	0	0	0	0	0	0	0	10	1	3	1	1	1	1	0	1	1	1	1	1	4	1
1419_1998	1419		1998	0	2	2	1	1	0	0	0	0	0	0	0	0	1	0	0	0	0	0	0	0	0	0	0	0	0	0	0	0	0	0	11	1	3	1	2	1	1	0	1	0	1	0	1	4	3
1420_1998	1420		1998	0	2	1	1	0	0	0	1	0	0	0	0	1	0	0	0	0	0	0	0	0	0	0	0	0	0	0	0	0	0	0	3	3	3	1	3	1	0	0	1	0	1	1	2	2	1
1421_1998	1421		1998	1	2	1	2	0	0	1	0	0	0	0	0	1	0	0	0	0	0	0	0	0	0	0	0	1	0	0	0	0	0	1	9	2	1	1	1	1	0	1	1	1	1	1	1	4	1
1422_1998	1422		1998	0	2	2	2	0	0	0	0	0	0	1	0	0	0	0	0	0	0	0	1	0	0	0	0	0	0	0	0	1	0	0		2	3	1	3	1	0	0	1	0	1	0	1	3	1
1423_1998	1423		1998	0	1	1	1	0	0	0	0	0	0	0	0	0	0	0	0	0	0	0	0	0	0	0	0	0	0	0	0	0	0	0	8	2	3	2	3	2	0	0	0	0	0	0	1	3	2
1424_1998	1424		1998	0	1	1	1	0	0	0	0	0	0	0	0	0	0	0	0	0	0	0	0	0	0	0	0	0	0	0	0	0	0	0	15	1		1	3	1	1		1	0	1	0	1	4	1
1425_1998	1425		1998	0	2	2	1	0	0	0	1	0	0	0	0	1	0	0	0	1	0	0	0	0	1	0	0	0	0	0	0	0	0	0	15	2	3	1	3	1	0	0	1	0	1	1	1	2	1
1426_1998	1426		1998	0	1	2	2	0	0	0	0	0	0	0	0	0	1	0	0	0	0	0	0	0	0	1	0	0	0	0	0	0	0	0		3	3	2	3	2	0	0	0	0	0	0	-999	-999
1427_1998	1427		1998	0	1	1	2	0	0	0	0	0	0	0	0	0	0	0	0	0	0	0	0	0	0	1	0	0	0	0	0	0	0	0	8	3	3	3	3	1	0	0	0	0	1	0	1	3	2
1428_1998	1428		1998	1	2	2	2	0	0	1	0	0	0	0	0	1	0	0	1	0	0	0	0	0	1	0	0	1	0	0	0	0	0	1	9	2	1	1	2	1	0	1	1	0	1	1	1	4	1
1429_1998	1429		1998	0	1	1	1	0	0	0	0	0	0	0	0	0	0	0	0	0	0	0	0	0	0	0	0	0	0	0	0	0	0	0	15	1	2	1	2	1	1	0	1	0	1	0	1	5
1430_1998	1430		1998	0	1	1	1	0	0	0	0	0	0	0	0	0	0	0	0	0	0	0	0	0	0	0	0	0	0	0	0	0	0	0	7	3	3	1	3	1	0	0	1	0	1	0	1	3	1
1431_1998	1431		1998	0	2	2	2	0	1	0	0	0	0	0	0	1	0	1	0	0	0	0	0	0	1	0	1	0	0	0	0	0	0	1	2	1	3	1	3	1	1	0	1	0	1	1	1	2	1
1432_1998	1432		1998	0	1	2	1	0	0	0	0	0	0	0	0	0	1	0	0	0	0	0	0	0	0	0	0	0	0	0	0	0	0	0	7	2	3	1	3	1	0	0	1	0	1	0	1	2	4
1433_1998	1433		1998	0	1	1	1	0	0	0	0	0	0	0	0	0	0	0	0	0	0	0	0	0	0	0	0	0	0	0	0	0	0	0	4	3	2	1	3	1	0	0	1	0	1	0	1	2	4
1434_1998	1434		1998	0	1	2	2	0	0	0	0	0	0	0	0	0	1	0	0	0	0	0	0	0	0	1	0	0	0	0	0	0	0	0	3	3	3	2	3	2	0	0	0	0	0	0	2	5	1
1435_1998	1435		1998	1	1	2	2	0	0	0	0	0	0	0	0	0	1	0	0	0	0	0	0	0	0	1	0	0	0	0	0	0	0	0	1	1	2	1	2	1	1	0	1	0	1	0	2	2	2
1436_1998	1436		1998	0	1	2	2	0	0	0	0	0	0	0	0	0	1	0	0	0	0	0	0	0	0	1	0	0	0	0	0	0	0	0	15	1	3	1	3	1	1	0	1	0	1	0	1	3	1
1437_1998	1437		1998	0	2	2	2	0	1	0	0	0	0	0	0	1	0	1	0	0	0	0	0	0	1	0	1	0	0	0	0	0	0	1	9	2	2	1	2	2	0	0	1	0	0	1	1	5	1
1438_1998	1438		1998	1	1	1	1	0	0	0	0	0	0	0	0	0	0	0	0	0	0	0	0	0	0	0	0	0	0	0	0	0	0	0	9	1	1	1	1	1	1	1	1	1	1	0	1	3	8
1439_1998	1439		1998	0	1	1	1	0	0	0	0	0	0	0	0	0	0	0	0	0	0	0	0	0	0	0	0	0	0	0	0	0	0	0	15	3	2	1	3	1	0	0	1	0	1	0	1	2	4
1440_1998	1440		1998	0	1	1	1	0	0	0	0	0	0	0	0	0	0	0	0	0	0	0	0	0	0	0	0	0	0	0	0	0	0	0	15	3	3	1	1	1	0	0	1	1	1	0	1	5	1
1441_1998	1441		1998	0	1	2	2	0	0	0	0	0	0	0	0	0	1	0	0	0	0	0	0	0	0	1	0	0	0	0	0	0	0	0	5	2	2	1	1	1	0	0	1	1	1	0	2	2	4
1442_1998	1442		1998	0	1	1	1	0	0	0	0	0	0	0	0	0	0	0	0	0	0	0	0	0	0	0	0	0	0	0	0	0	0	0	7	1	3	1	3	1	1	0	1	0	1	0	1	3	9
1443_1998	1443		1998	0	1	2	2	0	0	0	0	0	0	0	0	0	0	1	0	0	0	0	0	0	1	0	1	0	0	0	0	0	0	1	4	2	3	1	2	1	0	0	1	0	1	1	1	2	4
1444_1998	1444		1998	0	2	2	1	0	0	0	1	0	0	0	0	1	0	0	0	1	0	0	0	0	1	0	0	0	0	0	0	0	0	0	5	1	3	1	3	2	1	0	1	0	0	1	1	4	3
1445_1998	1445		1998	0	2	1	1	1	0	0	0	0	0	0	0	0	0	0	0	0	0	0	0	0	0	0	0	0	0	0	0	0	0	0	5	3	2	2	3	1	0	0	0	0	1	0	1	2	1
1446_1998	1446		1998	0	2	1	2	1	0	0	0	0	0	0	0	0	0	0	0	0	0	0	0	0	0	1	0	0	0	0	0	0	0	0	1	3	3	1	3	1	0	0	1	0	1	0	1	2	4
1447_1998	1447		1998	0	1	1	1	0	0	0	0	0	0	0	0	0	0	0	0	0	0	0	0	0	0	0	0	0	0	0	0	0	0	0	10	3	3	1	2	1	0	0	1	0	1	0	1	4	1
1448_1998	1448		1998	0	2	2	2	0	0	0	0	0	0	0	0	0	0	0	0	0	0	0	0	0	0	0	0	0	0	0	0	0	0	0	12	1	3	1	1	1	1	0	1	1	1	0	1	4	3
1449_1998	1449		1998	1	1	2	1	0	0	0	0	0	0	0	0	0	1	0	0	0	0	0	0	0	0	0	0	0	0	0	0	0	0	0	5	1	2	1	1	1	1	0	1	1	1	0	1	3	1
1450_1998	1450		1998	0	1	1	1	0	0	0	0	0	0	0	0	0	0	0	0	0	0	0	0	0	0	0	0	0	0	0	0	0	0	0	7	1	3	1	3	1	1	0	1	0	1	0	1	3	2
1451_1998	1451		1998	0	2	2	2	0	1	0	0	0	0	0	0	1	0	1	0	0	0	0	0	0	1	0	1	0	0	0	0	0	0	1	2	1	3	1	1	1	1	0	1	1	1	1	1	2	1
1452_1998	1452		1998	0	1	1	1	0	0	0	0	0	0	0	0	0	0	0	0	0	0	0	0	0	0	0	0	0	0	0	0	0	0	0	12	3	3	1	3	1	0	0	1	0	1	0	2	2	6
1453_1998	1453		1998	0	1	1	1	0	0	0	0	0	0	0	0	0	0	0	0	0	0	0	0	0	0	0	0	0	0	0	0	0	0	0	13	1	3	1	1	1	1	0	1	1	1	0	1	3	1
1454_1998	1454		1998	0	1	1	2	0	0	0	0	0	0	0	0	0	0	0	0	0	0	0	0	0	0	1	0	0	0	0	0	0	0	0	2	3	3	2	3	1	0	0	0	0	1	0	2	2	1
1455_1998	1455		1998	0	2	2	2	1	0	0	0	0	0	0	0	0	1	0	0	0	0	0	0	0	0	1	0	0	0	0	0	0	0	0	13	3	3	1	2	1	0	0	1	0	1	0	1	2	1
1456_1998	1456		1998	0	1	1	1	0	0	0	0	0	0	0	0	0	0	0	0	0	0	0	0	0	0	0	0	0	0	0	0	0	0	0	10	2	3	1	2	1	0	0	1	0	1	0	1	3	1
1457_1998	1457		1998	0	2	2	2	0	0	0	0	0	0	0	1	1	0	0	0	0	0	0	0	1	1	0	0	0	0	0	0	0	1	1	7	1	3	1	2	1	1	0	1	0	1	1	1	3	1
1458_1998	1458		1998	1	1	1	1	0	0	0	0	0	0	0	0	0	0	0	0	0	0	0	0	0	0	0	0	0	0	0	0	0	0	0	7	1	1	1	3	1	1	1	1	0	1	0	1	4	9
1459_1998	1459		1998	0	2	1	2	0	0	0	1	0	0	0	0	1	0	0	0	0	0	0	0	0	0	0	0	0	1	0	0	0	0	1	8	3	3	1	3	1	0	0	1	0	1	1	1	3	1
1460_1998	1460		1998	0	2	1	1	0	0	0	1	0	0	0	0	1	0	0	0	0	0	0	0	0	0	0	0	0	0	0	0	0	0	0	8	2	3	1	3	1	0	0	1	0	1	1	1	4	1
1461_1998	1461		1998		2	2	2	0	1	0	0	0	0	0	0	1	0	1	0	0	0	0	0	0	1	0	1	0	0	0	0	0	0	1	2											1	1	2
1462_1998	1462		1998	1	2	1	1	1	0	0	0	0	0	0	0	0	0	0	0	0	0	0	0	0	0	0	0	0	0	0	0	0	0	0	5	1	2	1	2	1	1	0	1	0	1	0	1	2	1
1463_1998	1463		1998	0	1	1	1	0	0	0	0	0	0	0	0	0	0	0	0	0	0	0	0	0	0	0	0	0	0	0	0	0	0	0	3	2	2	1	1	1	0	0	1	1	1	0	1	2	2
1464_1998	1464		1998	0	2	1	1	1	0	0	0	0	0	0	0	0	0	0	0	0	0	0	0	0	0	0	0	0	0	0	0	0	0	0	6	1	1	1	3	1	1	1	1	0	1	0	1	3	2
1465_1998	1465		1998	0	2	2	2	0	0	0	0	1	1	0	0	1	0	0	0	0	1	1	0	0	1	0	0	0	0	1	1	0	0	1	6	3	3	1	1	1	0	0	1	1	1	1	2	3	1
1466_1998	1466		1998	0	1	2	1	0	0	0	0	0	0	0	0	0	1	0	0	0	0	0	0	0	0	0	0	0	0	0	0	0	0	0	5	3	3	1	1	1	0	0	1	1	1	0	1	4	1
1467_1998	1467		1998	0	1	1	1	0	0	0	0	0	0	0	0	0	0	0	0	0	0	0	0	0	0	0	0	0	0	0	0	0	0	0	10	1	2	1	1	1	1	0	1	1	1	0	1	4	9
1468_1998	1468		1998	0	2	1	1	1	0	0	0	0	0	0	0	0	0	0	0	0	0	0	0	0	0	0	0	0	0	0	0	0	0	0	9			1		1			1		1	0	1	5	1
1469_1998	1469		1998	0	2	1	2	1	0	0	0	0	0	0	0	0	0	0	0	0	0	0	0	0	0	1	0	0	0	0	0	0	0	0	10	2	3	1	3	2	0	0	1	0	0	0	1	4	1
1470_1998	1470		1998	0	1	1	2	0	0	0	0	0	0	0	0	0	0	0	0	0	0	0	0	0	0	1	0	0	0	0	0	0	0	0	2	2	3	1	3	1	0	0	1	0	1	0	1	2	1
1471_1998	1471		1998	1	1	1	2	0	0	0	0	0	0	0	0	0	0	0	0	0	0	0	0	0	0	1	0	0	0	0	0	0	0	0	7	3	2	1	3	1	0	0	1	0	1	0	2	3	2
1472_1998	1472		1998	0	2	1	1	1	0	0	0	0	0	0	0	0	0	0	0	0	0	0	0	0	0	0	0	0	0	0	0	0	0	0	1	1	2	1	1	1	1	0	1	1	1	0	1	2	4
1473_1998	1473		1998	0	1	2	1	0	0	0	0	0	0	0	0	0	0	0	1	0	0	0	0	0	1	0	0	0	0	0	0	0	0	0	15	1	3	1	3	1	1	0	1	0	1	1	-999	-999	3
1474_1998	1474		1998	0	2	2	2	0	1	0	0	0	0	0	0	1	0	1	0	0	0	0	0	0	1	0	1	0	0	0	0	0	0	1	4	2	3	1	3	1	0	0	1	0	1	1	1	2	1
1475_1998	1475		1998	0	1	1	1	0	0	0	0	0	0	0	0	0	0	0	0	0	0	0	0	0	0	0	0	0	0	0	0	0	0	0	6	2	3	1	3	1	0	0	1	0	1	0	1	1	5
1476_1998	1476		1998	0	1	1	2	0	0	0	0	0	0	0	0	0	0	0	0	0	0	0	0	0	0	1	0	0	0	0	0	0	0	0	8	2	3	1	3	1	0	0	1	0	1	0	1	3	1
1477_1998	1477		1998	0	2	1	1	0	0	0	1	0	0	0	0	1	0	0	0	0	0	0	0	0	0	0	0	0	0	0	0	0	0	0	1	3	3	1	3	1	0	0	1	0	1	1	1	2	4
1478_1998	1478		1998	0	2	2	2	1	0	0	0	0	0	0	0	0	1	0	0	0	0	0	0	0	0	1	0	0	0	0	0	0	0	0	8	1	3	1	3	1	1	0	1	0	1	0	1	3	1
1479_1998	1479		1998	0	2	2	2	0	0	1	0	0	0	0	0	1	0	0	1	0	0	0	0	0	1	0	0	1	0	0	0	0	0	1	6	1	3	1	2	1	1	0	1	0	1	1	1	4	1
1480_1998	1480		1998	1	1	1	2	0	0	0	0	0	0	0	0	0	0	0	0	0	0	0	0	0	0	0	0	1	0	0	0	0	0	1	6	1	2	1	1	1	1	0	1	1	1	1	1	3	1
1481_1998	1481		1998	0	2	1	1	1	0	0	0	0	0	0	0	0	0	0	0	0	0	0	0	0	0	0	0	0	0	0	0	0	0	0		3	3	1	3	1	0	0	1	0	1	0	2	4	8
1482_1998	1482		1998	0	1	2	2	0	0	0	0	0	0	0	0	0	1	0	0	0	0	0	0	0	0	1	0	0	0	0	0	0	0	0	10	1	2	1	2	1	1	0	1	0	1	0	1	5	1
1483_1998	1483		1998	0	2	1	1	1	0	0	0	0	0	0	0	0	0	0	0	0	0	0	0	0	0	0	0	0	0	0	0	0	0	0	1	2	2	2	2	1	0	0	0	0	1	0	2	2	4
1484_1998	1484		1998	0	1	1	2	0	0	0	0	0	0	0	0	0	0	0	0	0	0	0	0	0	0	0	1	0	0	0	0	0	0	1	1	1	3	2	2	1	1	0	0	0	1	1	2	2	4
1485_1998	1485		1998	0	2	1	1	0	0	1	0	0	0	0	0	1	0	0	0	0	0	0	0	0	0	0	0	0	0	0	0	0	0	0	8	3	3	1	2	1	0	0	1	0	1	1	1	2	1
1486_1998	1486		1998	0	2	2	2	1	0	0	0	0	0	0	0	0	1	0	0	0	0	0	0	0	0	1	0	0	0	0	0	0	0	0	10	3	3	1	3	1	0	0	1	0	1	0	2	2	9
1487_1998	1487		1998	0	2	2	1	0	0	0	0	0	0	0	0		0	0	0	0	0	0	0	0		0	0	0	0	0	0	0	0	0	3	3	3	1	3	1	0	0	1	0	1		1	2	1
1488_1998	1488		1998	0	1	2	1	0	0	0	0	0	0	0	0	0	1	0	0	0	0	0	0	0	0	0	0	0	0	0	0	0	0	0	8	3	3	1	2	1	0	0	1	0	1	0	1	3	1
1489_1998	1489		1998	0	2	2	1	0	0	1	0	0	0	0	0	1	0	0	1	0	0	0	0	0	1	0	0	0	0	0	0	0	0	0	12	1	3	1	3	1	1	0	1	0	1	1	1	5	2
1490_1998	1490		1998	1	2	2	2	0	0	1	0	0	0	0	0	1	0	0	1	0	0	0	0	0	1	0	0	1	0	0	0	0	0	1	7	1	1	1	2	1	1	1	1	0	1	1	1	4	1
1491_1998	1491		1998	1	1	1	1	0	0	0	0	0	0	0	0	0	0	0	0	0	0	0	0	0	0	0	0	0	0	0	0	0	0	0	15	1	1	1	1	1	1	1	1	1	1	0	1	4	2
1492_1998	1492		1998	0	1	2	1	0	0	0	0	0	0	0	0	0	1	0	0	0	0	0	0	0	0	0	0	0	0	0	0	0	0	0	10	1	3	1		1	1	0	1		1	0	1	4	1
1493_1998	1493		1998	0	2	2	1	0	1	0	0	0	0	0	0	1	0	1	0	0	0	0	0	0	1	0	0	0	0	0	0	0	0	0	12	1	3	1	3	1	1	0	1	0	1	1	1	5	2
1494_1998	1494		1998	0	1	1	1	0	0	0	0	0	0	0	0	0	0	0	0	0	0	0	0	0	0	0	0	0	0	0	0	0	0	0	3	3	3	2	3	1	0	0	0	0	1	0	2	3	1
1495_1998	1495		1998	0	2	1	1	1	0	0	0	0	0	0	0	0	0	0	0	0	0	0	0	0	0	0	0	0	0	0	0	0	0	0	8	1	3	1	2	2	1	0	1	0	0	0	2	1
1496_1998	1496		1998	1	1	1	1	0	0	0	0	0	0	0	0	0	0	0	0	0	0	0	0	0	0	0	0	0	0	0	0	0	0	0	7	1	3	1	1	1	1	0	1	1	1	0	1	2	1
1497_1998	1497		1998	0	1	1	2	0	0	0	0	0	0	0	0	0	0	0	0	0	0	0	0	0	0	0	0	0	0	0	0	0	0	0	6	2	3	2	3	1	0	0	0	0	1	0	2	3	2
1498_1998	1498		1998	0	1	1	2	0	0	0	0	0	0	0	0	0	0	0	0	0	0	0	0	0	0	1	0	0	0	0	0	0	0	0	8	2	3	1	2	2	0	0	1	0	0	0	1	4	1
1499_1998	1499		1998	0	2	1	1	1	0	0	0	0	0	0	0	0	0	0	0	0	0	0	0	0	0	0	0	0	0	0	0	0	0	0	10	2	3	1	1		0	0	1	1		0	1	2	3
1500_1998	1500		1998	0	2	2	2	0	1	0	0	0	0	0	0	1	0	1	0	0	0	0	0	0	1	0	1	0	0	0	0	0	0	1	1	3	3	1	3	1	0	0	1	0	1	1	1	2	4
1501_1998	1501		1998	0	2	2	1	1	0	0	0	0	0	0	0	0	1	0	0	0	0	0	0	0	0	0	0	0	0	0	0	0	0	0	4	1	3	1	1	1	1	0	1	1	1	0	1	3	1
1502_1998	1502		1998	0	1	1	1	0	0	0	0	0	0	0	0	0	0	0	0	0	0	0	0	0	0	0	0	0	0	0	0	0	0	0	13	1	3	1	3	2	1	0	1	0	0	0	1	5	1
1503_1998	1503		1998	0	2	2	2	0	0	1	0	0	0	0	0	1	0	0	1	0	0	0	0	0	1	0	0	1	0	0	0	0	0	1	9	1	3	1	3	1	1	0	1	0	1	1	2	3	1
1504_1998	1504		1998	0	1	1	1	0	0	0	0	0	0	0	0	0	0	0	0	0	0	0	0	0	0	0	0	0	0	0	0	0	0	0		2	3	1	3	1	0	0	1	0	1	0	1	3	2
1505_1998	1505		1998	0	2	2	2	0	0	0	0	0	1	0	0	1	0	0	0	0	0	1	0	0	1	0	0	0	0	0	1	0	0	1	7	2	3	1	3	1	0	0	1	0	1	1	1	7	2
1506_1998	1506		1998	0	2	2	1	1	0	0	0	0	0	0	0	0	1	0	0	0	0	0	0	0	0	0	0	0	0	0	0	0	0	0	4	2	3	1	3	1	0	0	1	0	1	0	1	3	1
1507_1998	1507		1998	1	1	1	2	0	0	0	0	0	0	0	0	0	0	0	0	0	0	0	0	0	0	1	0	0	0	0	0	0	0	0	6	2	3		2	1	0	0		0	1	0	1	4	1
1508_1998	1508		1998	0	2	2	1	1	0	0	0	0	0	0	0	0	1	0	0	0	0	0	0	0	0	0	0	0	0	0	0	0	0	0	1	1	3	1	3	1	1	0	1	0	1	0	1	2	4
1509_1998	1509		1998	0	1	1	1	0	0	0	0	0	0	0	0	0	0	0	0	0	0	0	0	0	0	0	0	0	0	0	0	0	0	0		1	3	1	3	1	1	0	1	0	1	0	1	3	1
1510_1998	1510		1998	0	2	1	1	1	0	0	0	0	0	0	0	0	0	0	0	0	0	0	0	0	0	0	0	0	0	0	0	0	0	0	5	3	3	2	3	2	0	0	0	0	0	0	2	4	2
1511_1998	1511		1998	0	2	2	1	0	1	0	0	0	0	0	0	1	0	1	0	0	0	0	0	0	1	0	0	0	0	0	0	0	0	0	1	2	3	1	2	1	0	0	1	0	1	1	1	2	4
1512_1998	1512		1998	0	2	2	2	1	0	0	0	0	0	0	0	0	1	0	0	0	0	0	0	0	0	1	0	0	0	0	0	0	0	0	5	3	3	2	3	2	0	0	0	0	0	0	1	-999	1
1513_1998	1513		1998	0	1	1	1	0	0	0	0	0	0	0	0	0	0	0	0	0	0	0	0	0	0	0	0	0	0	0	0	0	0	0	11	1	3	1	2	1	1	0	1	0	1	0	1	4	1
1514_1998	1514		1998	0	2	1	2	0	0	0	0	0	0	0	0	0	0	0	0	0	0	0	0	0	0	0	0	0	0	0	0	0	0	0	5	2	3	2	1	2	0	0	0	1	0	0	2	1	5
1515_1998	1515		1998	0	2	1	2	1	0	0	0	0	0	0	0	0	0	0	0	0	0	0	0	0	0	1	0	0	0	0	0	0	0	0	6	2	3	1	3	1	0	0	1	0	1	0	1	3	1
1516_1998	1516		1998	0	2	1	2	0	0	0	0	0	0	0	0	0	0	0	0	0	0	0	0	0	0	0	0	0	0	0	0	0	0	0	5	2	3	2	1	2	0	0	0	1	0	0	2	1	5
1517_1998	1517		1998	0	2	1	2	0	0	0	0	0	0	0	0	0	0	0	0	0	0	0	0	0	0	0	0	0	0	0	0	0	0	0	10	1	3	1	1	1	1	0	1	1	1	0	1	5	1
1518_1998	1518		1998	0	1	2	2	0	0	0	0	0	0	0	0	0	1	0	0	0	0	0	0	0	0	1	0	0	0	0	0	0	0	0	2	3	3	2	2	1	0	0	0	0	1	0	1	3	1
1519_1998	1519		1998	0	1	1	1	0	0	0	0	0	0	0	0	0	0	0	0	0	0	0	0	0	0	0	0	0	0	0	0	0	0	0	7		3	1	3	1		0	1	0	1	0	1	3	1
1520_1998	1520		1998	1	2	2	1	0	0	0	0	0	0	0	0	0	0	0	0	0	0	0	0	0	0	0	0	0	0	0	0	0	0	0	6	1	3	1	3	1	1	0	1	0	1	0	1	3	2
1521_1998	1521		1998	0	1	1	1	0	0	0	0	0	0	0	0	0	0	0	0	0	0	0	0	0	0	0	0	0	0	0	0	0	0	0	7	1	3	1	3	1	1	0	1	0	1	0	1	3	2
1522_1998	1522		1998	0	2	2	2	0	0	1	0	0	0	0	0	1	0	0	1	0	0	0	0	0	1	0	0	1	0	0	0	0	0	1	3	1	2	1	3	1	1	0	1	0	1	1	2	2	1
1523_1998	1523		1998	0	2	2	2	1	0	0	0	0	0	0	0	0	1	0	0	0	0	0	0	0	0	1	0	0	0	0	0	0	0	0	3	2	3	2	2	2	0	0	0	0	0	0	1	2	6
1524_1998	1524		1998	0	2	1	1	0	0	0	1	0	0	0	0	1	0	0	0	0	0	0	0	0	0	0	0	0	0	0	0	0	0	0	3	2	3	1	3	1	0	0	1	0	1	1	1	2	1
1525_1998	1525		1998	0	1	2	1	0	0	0	0	0	0	0	0	0	1	0	0	0	0	0	0	0	0	0	0	0	0	0	0	0	0	0	7	3	3	1	3	1	0	0	1	0	1	0	1	3	1
1526_1998	1526		1998	0	1	2	1	0	0	0	0	0	0	0	0	0	1	0	0	0	0	0	0	0	0	0	0	0	0	0	0	0	0	0	7	3	3	1	3	1	0	0	1	0	1	0	1	3	1
1527_1998	1527		1998	0	1	2	2	0	0	0	0	0	0	0	0	0	1	0	0	0	0	0	0	0	0	1	0	0	0	0	0	0	0	0	1	2	3	1	1	1	0	0	1	1	1	0	1	2	4
1528_1998	1528		1998	0	2	2	2	0	0	1	0	0	0	0	0	1	0	0	1	0	0	0	0	0	1	0	0	1	0	0	0	0	0	1	6	1	3	1	3	1	1	0	1	0	1	1	2	3	3
1529_1998	1529		1998	1	1	1	1	0	0	0	0	0	0	0	0	0	0	0	0	0	0	0	0	0	0	0	0	0	0	0	0	0	0	0	7	1	1	1	2	1	1	1	1	0	1	0	1	3	1
1530_1998	1530		1998	0	2	1	1	1	0	0	0	0	0	0	0	0	0	0	0	0	0	0	0	0	0	0	0	0	0	0	0	0	0	0	11	2	3	1	2	2	0	0	1	0	0	0	1	4	1
1531_1998	1531		1998	0	1	1	1	0	0	0	0	0	0	0	0	0	0	0	0	0	0	0	0	0	0	0	0	0	0	0	0	0	0	0	1	1	3	1	3	1	1	0	1	0	1	0	1	2	4
1532_1998	1532		1998	0	1	2	1	0	0	0	0	0	0	0	0	0	1	0	0	0	0	0	0	0	0	0	0	0	0	0	0	0	0	0	4	2	3	1	3	1	0	0	1	0	1	0	2	5	8
1533_1998	1533		1998	0	2	2	2	0	0	0	0	1	0	0	0	1	0	0	0	0	1	0	0	0	1	0	0	0	0	1	0	0	0	1	15	2	3	1	3	1	0	0	1	0	1	1	1	2	3
1534_1998	1534		1998	0	2	2	2	0	1	0	0	0	0	0	0	1	0	1	0	0	0	0	0	0	1	0	1	0	0	0	0	0	0	1	10	3	3	2	3	2	0	0	0	0	0	1	1	4	1
1535_1998	1535		1998	0	2	2	2	0	0	0	0	1	0	0	0	1	0	0	0	0	1	0	0	0	1	0	0	0	0	1	0	0	0	1	2	2	3	1	3	1	0	0	1	0	1	1	1	2	4
1536_1998	1536		1998	0	1	1	2	0	0	0	0	0	0	0	0	0	0	0	0	0	0	0	0	0	0	1	0	0	0	0	0	0	0	0	6	2	2	1	2	1	0	0	1	0	1	0	1	3	1
1537_1998	1537		1998	0	2	2	2	0	0	1	0	0	0	0	0	1	0	0	1	0	0	0	0	0	1	0	0	1	0	0	0	0	0	1	1	2	3	1	2	1	0	0	1	0	1	1	1	2	4
1538_1998	1538		1998	0	1	2	1	0	0	0	0	0	0	0	0	0	0	0	0	0	0	0	0	0	0	0	0	0	0	0	0	0	0	0	3	3	3	3	3	1	0	0	0	0	1	0	1	4	3
1539_1998	1539		1998	0	1	1	1	0	0	0	0	0	0	0	0	0	0	0	0	0	0	0	0	0	0	0	0	0	0	0	0	0	0	0	1	3	3	1	3	1	0	0	1	0	1	0	1	2	4
1540_1998	1540		1998	0	1	2	1	0	0	0	0	0	0	0	0	0	1	0	0	0	0	0	0	0	0	0	0	0	0	0	0	0	0	0	6	2	3	1	2	1	0	0	1	0	1	0	1	3	9
1541_1998	1541		1998	0	1	1	1	0	0	0	0	0	0	0	0	0	0	0	0	0	0	0	0	0	0	0	0	0	0	0	0	0	0	0	8	2	1	1	1	1	0	1	1	1	1	0	1	3	1
1542_1998	1542		1998	0	1	1	1	0	0	0	0	0	0	0	0	0	0	0	0	0	0	0	0	0	0	0	0	0	0	0	0	0	0	0	7	2	3	1	2	1	0	0	1	0	1	0	1	5	1
1543_1998	1543		1998	0	1	2	1	0	0	0	0	0	0	0	0	0	1	0	0	0	0	0	0	0	0	0	0	0	0	0	0	0	0	0	8	3	3	2	2	1	0	0	0	0	1	0	1	2	4
1544_1998	1544		1998	0	1	1	1	0	0	0	0	0	0	0	0	0	0	0	0	0	0	0	0	0	0	0	0	0	0	0	0	0	0	0	5	2	3	1	3	1	0	0	1	0	1	0	1	2	1
1545_1998	1545		1998	0	2	2	2	0	0	0	0	0	0	0	0	0	0	0	0	0	0	0	0	0	0	0	0	0	0	0	0	0	0	0		3	3	1	1	1	0	0	1	1	1	0	-999	-999
1546_1998	1546		1998	0	1	2	1	0	0	0	0	0	0	0	0	0	1	0	0	0	0	0	0	0	0	0	0	0	0	0	0	0	0	0	3	3	3	2	3	1	0	0	0	0	1	0	1	2	1
1547_1998	1547		1998	0	1	2	2	0	0	0	0	0	0	0	0	0	1	0	0	0	0	0	0	0	0	1	0	0	0	0	0	0	0	0		2	3	1	3	1	0	0	1	0	1	0	1	5	1
1548_1998	1548		1998	0	1	2	1	0	0	0	0	0	0	0	0	0	1	0	0	0	0	0	0	0	0	0	0	0	0	0	0	0	0	0	4	2	3	3	3	1	0	0	0	0	1	0	2	1	5
1549_1998	1549		1998	0	2	2	1	0	0	0	1	0	0	0	0	1	0	0	0	1	0	0	0	0	1	0	0	0	0	0	0	0	0	0	5	2	3	1	3	1	0	0	1	0	1	1	1	3	1
1550_1998	1550		1998	0	2	1	2	1	0	0	0	0	0	0	0	0	0	0	0	0	0	0	0	0	0	1	0	0	0	0	0	0	0	0	3	1	1	1	1	1	1	1	1	1	1	0	1	4	3
1551_1998	1551		1998	0	2	1	1	0	0	0	1	0	0	0	0	1	0	0	0	0	0	0	0	0	0	0	0	0	0	0	0	0	0	0	1	1	2	1	1	1	1	0	1	1	1	1	1	2	4
1552_1998	1552		1998	0	1	2	1	0	0	0	0	0	0	0	0	0	1	0	0	0	0	0	0	0	0	0	0	0	0	0	0	0	0	0	8	1	3	1	1	1	1	0	1	1	1	0	2	5	6
1553_1998	1553		1998	0	2	1	2	1	0	0	0	0	0	0	0	0	0	0	0	0	0	0	0	0	0	1	0	0	0	0	0	0	0	0	3	1	2	1	1	1	1	0	1	1	1	0	1	2	2
1554_1998	1554		1998	0	2	2	1	1	0	0	0	0	0	0	0	0	1	0	0	0	0	0	0	0	0	0	0	0	0	0	0	0	0	0	1	3	3	2	3	1	0	0	0	0	1	0	1	2	4
1555_1998	1555		1998	0	1	2	1	0	0	0	0	0	0	0	0	0	0	0	0	1	0	0	0	0	1	0	0	0	0	0	0	0	0	0	10	1	3	1	1	1	1	0	1	1	1	1	1	2	4
1556_1998	1556		1998	0	1	2	1	0	0	0	0	0	0	0	0	0	1	0	0	0	0	0	0	0	0	0	0	0	0	0	0	0	0	0	8	1	3	1	3	1	1	0	1	0	1	0	1	4	2
1557_1998	1557		1998	0	1	2	2	0	0	0	0	0	0	0	0	0	1	0	0	0	0	0	0	0	0	1	0	0	0	0	0	0	0	0	6	3	3	1	3	1	0	0	1	0	1	0	1	3	1
1558_1998	1558		1998	0	1	1	2	0	0	0	0	0	0	0	0	0	0	0	0	0	0	0	0	0	0	1	0	0	0	0	0	0	0	0		1	3	1	2	1	1	0	1	0	1	0	-999	-999
1559_1998	1559		1998	0	1	1	1	0	0	0	0	0	0	0	0	0	0	0	0	0	0	0	0	0	0	0	0	0	0	0	0	0	0	0		1	2	1	1	1	1	0	1	1	1	0	1	5	1
1560_1998	1560		1998	0	1	1	2	0	0	0	0	0	0	0	0	0	0	0	0	0	0	0	0	0	0	1	0	0	0	0	0	0	0	0	7	1	3	1	2	1	1	0	1	0	1	0	1	4	1
1561_1998	1561		1998	0	2	2	2	1	0	0	0	0	0	0	0	0	1	0	0	0	0	0	0	0	0	1	0	0	0	0	0	0	0	0	6	3	2	1	1	1	0	0	1	1	1	0	2	4	8
1562_1998	1562		1998	0	2	2	2	0	0	0	1	0	0	0	0	1	0	0	0	1	0	0	0	0	1	0	0	0	1	0	0	0	0	1	4	1	3	1	2	1	1	0	1	0	1	1	2	2	1
1563_1998	1563		1998	0	2	2	2	1	0	0	0	0	0	0	0	0	1	0	0	0	0	0	0	0	0	1	0	0	0	0	0	0	0	0	4	1	3	1	3	1	1	0	1	0	1	0	1	2	1
1564_1998	1564		1998	1	1	1	1	0	0	0	0	0	0	0	0	0	0	0	0	0	0	0	0	0	0	0	0	0	0	0	0	0	0	0	14	1	2	1	3	1	1	0	1	0	1	0	1	3	9
1565_1998	1565		1998	0	1	2	2	0	0	0	0	0	0	0	0	0	1	0	0	0	0	0	0	0	0	1	0	0	0	0	0	0	0	0	10	1	3	1	1	1	1	0	1	1	1	0	1	3	1
1566_1998	1566		1998	0	2	2	2	0	0	1	0	0	0	0	0	1	0	0	1	0	0	0	0	0	1	0	0	1	0	0	0	0	0	1	4	3	3	1	3	1	0	0	1	0	1	1	1	4	3
1567_1998	1567		1998	0	2	2	1	1	0	0	0	0	0	0	0	0	1	0	0	0	0	0	0	0	0	0	0	0	0	0	0	0	0	0	10	2	3	1	3	1	0	0	1	0	1	0	1	4	1
1568_1998	1568		1998	0	1	2	1	0	0	0	0	0	0	0	0	0	1	0	0	0	0	0	0	0	0	0	0	0	0	0	0	0	0	0	10	1	1	1	1	1	1	1	1	1	1	0	1	2	4
1569_1998	1569		1998	0	2	2	2	0	0	0	0	0	1	0	0	1	0	0	0	0	0	1	0	0	1	0	0	0	0	0	1	0	0	1	1	3	3	1	3	1	0	0	1	0	1	1	1	3
1570_1998	1570		1998	0	1	2	2	0	0	0	0	0	0	0	0	0	0	0	0	1	0	0	0	0	1	0	0	0	1	0	0	0	0	1	12	2	2	1	2	1	0	0	1	0	1	1	1	4	2
1571_1998	1571		1998	0	2	2	1	1	0	0	0	0	0	0	0	0	1	0	0	0	0	0	0	0	0	0	0	0	0	0	0	0	0	0	9	3	3	2	3	2	0	0	0	0	0	0	2	3	8
1572_1998	1572		1998	0	2	2	2	0	0	0	1	0	0	0	0	1	0	0	0	1	0	0	0	0	1	0	0	0	1	0	0	0	0	1	5	1	3	1	2	1	1	0	1	0	1	1	1	2	4
1573_1998	1573		1998	0	1	2	2	0	0	0	0	0	0	0	0	0	0	0	0	0	0	0	0	0	0	0	0	0	0	0	0	0	0	0	6	2	3	1	1	1	0	0	1	1	1	0	1	4	1
1574_1998	1574		1998	0	1	1	1	0	0	0	0	0	0	0	0	0	0	0	0	0	0	0	0	0	0	0	0	0	0	0	0	0	0	0	4	1	3	1	3	1	1	0	1	0	1	0	1	4	2
1575_1998	1575		1998	0	1	1	1	0	0	0	0	0	0	0	0	0	0	0	0	0	0	0	0	0	0	0	0	0	0	0	0	0	0	0	9	1	3	1	1	1	1	0	1	1	1	0	1	3	1
1576_1998	1576		1998	0	1	1	1	0	0	0	0	0	0	0	0	0	0	0	0	0	0	0	0	0	0	0	0	0	0	0	0	0	0	0	3	2	3	1	3	1	0	0	1	0	1	0	1	2	1
1577_1998	1577		1998	0	1	1	1	0	0	0	0	0	0	0	0	0	0	0	0	0	0	0	0	0	0	0	0	0	0	0	0	0	0	0	10	2	3	1	3	1	0	0	1	0	1	0	1	4	1
1578_1998	1578		1998	0	1	2	1	0	0	0	0	0	0	0	0	0	1	0	0	0	0	0	0	0	0	0	0	0	0	0	0	0	0	0	14	1	2	1	1	1	1	0	1	1	1	0	1	4	1
1579_1998	1579		1998	0	2	1	1	1	0	0	0	0	0	0	0	0	0	0	0	0	0	0	0	0	0	0	0	0	0	0	0	0	0	0	10	1	2	1	1	1	1	0	1	1	1	0	1	3	2
1580_1998	1580		1998	0	1	1	2	0	0	0	0	0	0	0	0	0	0	0	0	0	0	0	0	0	0	1	0	0	0	0	0	0	0	0	5	3	2	1	3	1	0	0	1	0	1	0	1	5	1
1581_1998	1581		1998	0	1	1	2	0	0	0	0	0	0	0	0	0	0	0	0	0	0	0	0	0	0	1	0	0	0	0	0	0	0	0	1	2	2	1	3	1	0	0	1	0	1	0	1	6	1
1582_1998	1582		1998	0	2	2	2	1	0	0	0	0	0	0	0	0	1	0	0	0	0	0	0	0	0	1	0	0	0	0	0	0	0	0	14	3	3	2	2	2	0	0	0	0	0	0	1	2	1
1583_1998	1583		1998	0	2	1	2	0	0	0	0	0	0	0	0		0	0	0	0	0	0	0	0	0	0	0	0	0	0	0	0	0		1	3	3	3	3	3	0	0	0	0	0		1	3	9
1584_1998	1584		1998	0	2	2	2	0	0	0	0	1	1	0	0	1	0	0	0	0	1	1	0	0	1	0	0	0	0	1	1	0	0	1	8	3	3	1	3	1	0	0	1	0	1	1	1	2	1
1585_1998	1585		1998	0	2	2	2	0	0	1	0	0	0	0	0	1	0	0	1	0	0	0	0	0	1	0	0	1	0	0	0	0	0	1	9	2	3	2	3	1	0	0	0	0	1	1	1	4	1
1586_1998	1586		1998	0	2	2	2	0	0	1	0	0	0	0	0	1	0	0	1	0	0	0	0	0	1	0	0	1	0	0	0	0	0	1	7	1	2	1	1	1	1	0	1	1	1	1	1	5	1
1587_1998	1587		1998	0	1	1	1	0	0	0	0	0	0	0	0	0	0	0	0	0	0	0	0	0	0	0	0	0	0	0	0	0	0	0	1	2	3	1	1	1	0	0	1	1	1	0	1	2	4
1588_1998	1588		1998	1	1	1	1	0	0	0	0	0	0	0	0	0	0	0	0	0	0	0	0	0	0	0	0	0	0	0	0	0	0	0	15	2	3	1	2	2	0	0	1	0	0	0	1	5	1
1589_1998	1589		1998	0	1	1	2	0	0	0	0	0	0	0	0	0	0	0	0	0	0	0	0	0	0	1	0	0	0	0	0	0	0	0	15	2	3	2	3	1	0	0	0	0	1	0	2	4	9
1590_1998	1590		1998	0	1	1	1	0	0	0	0	0	0	0	0	0	0	0	0	0	0	0	0	0	0	0	0	0	0	0	0	0	0	0	3	1	3	1	3	1	1	0	1	0	1	0	2	5	9
1591_1998	1591		1998	0	2	2	2	0	0	1	0	0	0	0	0	1	0	0	1	0	0	0	0	0	1	0	0	1	0	0	0	0	0	1	7	2	3	3	3	1	0	0	0	0	1	1	1	3	1
1592_1998	1592		1998	0	1	1	2	0	0	0	0	0	0	0	0	0	0	0	0	0	0	0	0	0	0	1	0	0	0	0	0	0	0	0	15	2	3	2	3	1	0	0	0	0	1	0	2	4	9
1593_1998	1593		1998	0	2	2	2	0	1	0	0	0	0	0	0	1	0	1	0	0	0	0	0	0	1	0	1	0	0	0	0	0	0	1	8	2		1	1	1	0		1	1	1	1	1	5	9
1594_1998	1594		1998	0	2	2	2	1	0	0	0	0	0	0	0	0	1	0	0	0	0	0	0	0	0	1	0	0	0	0	0	0	0	0	11	1	3	1	3	2	1	0	1	0	0	0	1	4	1
1595_1998	1595		1998	0	1	1	1	0	0	0	0	0	0	0	0	0	0	0	0	0	0	0	0	0	0	0	0	0	0	0	0	0	0	0	8	1	2	1	2	1	1	0	1	0	1	0	1	3	1
1596_1998	1596		1998	0	2	1	2	1	0	0	0	0	0	0	0	0	0	0	0	0	0	0	0	0	0	1	0	0	0	0	0	0	0	0	10	1	3	1	1	1	1	0	1	1	1	0	1	2	1
1597_1998	1597		1998	0	2	2	2	0	1	0	0	0	0	0	0	1	0	1	0	0	0	0	0	0	1	0	1	0	0	0	0	0	0	1	10	2	3	1	1	1	0	0	1	1	1	1	1	5	2
1598_1998	1598		1998	0	1	1	1	0	0	0	0	0	0	0	0	0	0	0	0	0	0	0	0	0	0	0	0	0	0	0	0	0	0	0	8	1	1	1	1	1	1	1	1	1	1	0	1	3	9
1599_1998	1599		1998	0	1	1	1	0	0	0	0	0	0	0	0	0	0	0	0	0	0	0	0	0	0	0	0	0	0	0	0	0	0	0	3	1	3	1	3	1	1	0	1	0	1	0	1	2	9
1600_1998	1600		1998	0	1	1	1	0	0	0	0	0	0	0	0	0	0	0	0	0	0	0	0	0	0	0	0	0	0	0	0	0	0	0	14	2	3	1	2	1	0	0	1	0	1	0	1	4	1
1601_1998	1601		1998	0	2	2	1	1	0	0	0	0	0	0	0	0	1	0	0	0	0	0	0	0	0	0	0	0	0	0	0	0	0	0	14	2	3	1	3	1	0	0	1	0	1	0	2	4	8
1602_1998	1602		1998	0	1	1	1	0	0	0	0	0	0	0	0	0	0	0	0	0	0	0	0	0	0	0	0	0	0	0	0	0	0	0	3	1	3	1	3	1	1	0	1	0	1	0	1	2	9
1603_1998	1603		1998	0	2	1	1	0	0	0	1	0	0	0	0	1	0	0	0	0	0	0	0	0	0	0	0	0	0	0	0	0	0	0	8	2	2	1	3	1	0	0	1	0	1	1	-999	3	1
1604_1998	1604		1998	0	1	2	1	0	0	0	0	0	0	0	0	0	1	0	0	0	0	0	0	0	0	0	0	0	0	0	0	0	0	0	10	1	3	1	2	1	1	0	1	0	1	0	1	2	4
1605_1998	1605		1998	0	2	1	1	0	0	0	1	0	0	0	0	1	0	0	0	0	0	0	0	0	0	0	0	0	0	0	0	0	0	0	11	1	3	1	2	1	1	0	1	0	1	1	1	4	1
1606_1998	1606		1998	0	1	2	1	0	0	0	0	0	0	0	0	0	1	0	0	0	0	0	0	0	0	0	0	0	0	0	0	0	0	0	4	2	3	1	2	1	0	0	1	0	1	0	2	3	1
1607_1998	1607		1998	0	1	2	2	0	0	0	0	0	0	0	0	0	0	0	0	0	0	0	0	0	0	0	0	0	0	0	0	0	0	0	8	2	3	1	3	1	0	0	1	0	1	0	1	3	2
1608_1998	1608		1998	0	1	2	2	0	0	0	0	0	0	0	0	0	1	0	0	0	0	0	0	0	0	1	0	0	0	0	0	0	0	0	12	3	3	1	3	1	0	0	1	0	1	0	1	4	2
1609_1998	1609		1998	0	1	2	1	0	0	0	0	0	0	0	0	0	0	1	0	0	0	0	0	0	1	0	0	0	0	0	0	0	0	0	1	3	3	1	2	1	0	0	1	0	1	1	1	2	4
1610_1998	1610		1998	0	2	2	2	0	0	1	0	0	0	0	0	1	0	0	1	0	0	0	0	0	1	0	0	1	0	0	0	0	0	1	12	3	3	1	1	1	0	0	1	1	1	1	1	4	1
1611_1998	1611		1998	0	1	1	1	0	0	0	0	0	0	0	0	0	0	0	0	0	0	0	0	0	0	0	0	0	0	0	0	0	0	0	10	1	3	1	2	2	1	0	1	0	0	0	1	4	1
1612_1998	1612		1998	0	1	2	2	0	0	0	0	0	0	0	0	0	1	0	0	0	0	0	0	0	0	1	0	0	0	0	0	0	0	0	1	3	3	1	3	1	0	0	1	0	1	0	1	3	9
1613_1998	1613		1998	0	1	1	1	0	0	0	0	0	0	0	0	0	0	0	0	0	0	0	0	0	0	0	0	0	0	0	0	0	0	0	6	1	2	1	1	1	1	0	1	1	1	0	1	3	3
1614_1998	1614		1998	0	1	2	2	0	0	0	0	0	0	0	0	0	1	0	0	0	0	0	0	0	0	1	0	0	0	0	0	0	0	0	5	2	2	1	1	1	0	0	1	1	1	0	1	5	1
1615_1998	1615		1998	0	2	2	2	1	0	0	0	0	0	0	0	0	1	0	0	0	0	0	0	0	0	1	0	0	0	0	0	0	0	0	4	3	3	1	1	1	0	0	1	1	1	0	1	3	1
1616_1998	1616		1998	0	1	2	2	0	0	0	0	0	0	0	0	0	0	0	1	0	0	0	0	0	1	0	0	1	0	0	0	0	0	1	15	3	3	2	3	1	0	0	0	0	1	1	1	4	1
1617_1998	1617		1998	0	1	1	1	0	0	0	0	0	0	0	0	0	0	0	0	0	0	0	0	0	0	0	0	0	0	0	0	0	0	0	7	1	1	1	2	1	1	1	1	0	1	0	1	3	1
1618_1998	1618		1998	0	1	1	1	0	0	0	0	0	0	0	0	0	0	0	0	0	0	0	0	0	0	0	0	0	0	0	0	0	0	0	8	3	3	1	2	2	0	0	1	0	0	0	1	2	4
1619_1998	1619		1998	0	1	1	1	0	0	0	0	0	0	0	0	0	0	0	0	0	0	0	0	0	0	0	0	0	0	0	0	0	0	0	9	2	2	1	2	2	0	0	1	0	0	0	1	5	1
1620_1998	1620		1998	0	1	2	1	0	0	0	0	0	0	0	0	0	1	0	0	0	0	0	0	0	0	0	0	0	0	0	0	0	0	0	6	2	3	1	1	1	0	0	1	1	1	0	1	4	1
1621_1998	1621		1998	0	2	1	1	0	0	0	1	0	0	0	0	1	0	0	0	0	0	0	0	0	0	0	0	0	0	0	0	0	0	0	1	3	2	1	3	1	0	0	1	0	1	1	1	2	4
1622_1998	1622		1998	0	2	1	1	0	0	1	0	0	0	0	0	1	0	0	0	0	0	0	0	0	0	0	0	0	0	0	0	0	0	0	11	2	2	1	2	1	0	0	1	0	1	1	1	4	1
1623_1998	1623		1998	0	1	1	1	0	0	0	0	0	0	0	0	0	0	0	0	0	0	0	0	0	0	0	0	0	0	0	0	0	0	0		2	3	1	3	2	0	0	1	0	0	0	1	5
1624_1998	1624		1998	0	1	1	1	0	0	0	0	0	0	0	0	0	0	0	0	0	0	0	0	0	0	0	0	0	0	0	0	0	0	0	4	2	2	2	3	2	0	0	0	0	0	0	1	6	1
1625_1998	1625		1998	0	2	2	1	0	1	0	0	0	0	0	0	1	0	1	0	0	0	0	0	0	1	0	0	0	0	0	0	0	0	0	15	1	3	1	3	1	1	0	1	0	1	1	1	4	1
1626_1998	1626		1998	0	2	1	2	0	0	1	0	0	0	0	0	1	0	0	0	0	0	0	0	0	0	0	0	1	0	0	0	0	0	1	8	1	1	1	1	1	1	1	1	1	1	1	1	4	1
1627_1998	1627		1998	0	-999	-999	-999	0	0	0	0	0	0	0	0	0	0	0	0	0	0	0	0	0	0	0	0	0	0	0	0	0	0	0												0	-999	-999
1628_1998	1628		1998	0	2	2	2	0	0	1	0	0	0	0	0	1	0	0	1	0	0	0	0	0	1	0	0	1	0	0	0	0	0	1	15	1	1	1	3	1	1	1	1	0	1	1	1	3	2
1629_1998	1629		1998	0	1	2	1	0	0	0	0	0	0	0	0	0	1	0	0	0	0	0	0	0	0	0	0	0	0	0	0	0	0	0	7	2	3	1	1	1	0	0	1	1	1	0	1	3	1
1630_1998	1630		1998	1	1	1	1	0	0	0	0	0	0	0	0	0	0	0	0	0	0	0	0	0	0	0	0	0	0	0	0	0	0	0	10	1		1	1	1	1		1	1	1	0	1	5	9
1631_1998	1631		1998	1	2	1	2	1	0	0	0	0	0	0	0	0	0	0	0	0	0	0	0	0	0	1	0	0	0	0	0	0	0	0	6	1	3	1	3	1	1	0	1	0	1	0	1	-999	2
1632_1998	1632		1998	0	2	2	1	1	0	0	0	0	0	0	0	0	1	0	0	0	0	0	0	0	0	0	0	0	0	0	0	0	0	0		1	3	1	2	1	1	0	1	0	1	0	2	2	1
1633_1998	1633		1998	0	2	1	2	1	0	0	0	0	0	0	0	0	0	0	0	0	0	0	0	0	0	1	0	0	0	0	0	0	0	0	8	3	2	2	2	2	0	0	0	0	0	0	1	4	1
1634_1998	1634		1998	0	1	2	1	0	0	0	0	0	0	0	0	0	1	0	0	0	0	0	0	0	0	0	0	0	0	0	0	0	0	0	4	3	3	1	3	1	0	0	1	0	1	0	1	2	4
1635_1998	1635		1998	0	2	2	1	1	0	0	0	0	0	0	0	0	1	0	0	0	0	0	0	0	0	0	0	0	0	0	0	0	0	0		1	3	1	2	1	1	0	1	0	1	0	2	2	1
1636_1998	1636		1998	0	1	1	1	0	0	0	0	0	0	0	0	0	0	0	0	0	0	0	0	0	0	0	0	0	0	0	0	0	0	0	15	1	2	1	2	1	1	0	1	0	1	0	1	5	1
1637_1998	1637		1998	0	1	1	1	0	0	0	0	0	0	0	0	0	0	0	0	0	0	0	0	0	0	0	0	0	0	0	0	0	0	0	13	3	3	1	2	1	0	0	1	0	1	0	1	2	4
1638_1998	1638		1998	0	1	1	1	0	0	0	0	0	0	0	0	0	0	0	0	0	0	0	0	0	0	0	0	0	0	0	0	0	0	0	5	1	3	1	1	1	1	0	1	1	1	0	1	-999	7
1639_1998	1639		1998	0	1	2	1	0	0	0	0	0	0	0	0	0	1	0	0	0	0	0	0	0	0	0	0	0	0	0	0	0	0	0	9	2	2	1	2	1	0	0	1	0	1	0	1	4	1
1640_1998	1640		1998	0	1	2	2	0	0	0	0	0	0	0	0	0	1	0	0	0	0	0	0	0	0	1	0	0	0	0	0	0	0	0	12	1	3	1	2	1	1	0	1	0	1	0	1	2	4
1641_1998	1641		1998	0	1	1	1	0	0	0	0	0	0	0	0	0	0	0	0	0	0	0	0	0	0	0	0	0	0	0	0	0	0	0	5	3	3	2	3	1	0	0	0	0	1	0	1	3	3
1642_1998	1642		1998	0	2	2	1	1	0	0	0	0	0	0	0	0	1	0	0	0	0	0	0	0	0	0	0	0	0	0	0	0	0	0	12	1	3	1	3	1	1	0	1	0	1	0	2	2	4
1643_1998	1643		1998	0	2	2	2	0	0	0	1	0	0	0	0	1	0	0	0	1	0	0	0	0	1	0	0	0	1	0	0	0	0	1	8	2	2	1	3	2	0	0	1	0	0	1	1	6	3
1644_1998	1644		1998	0	1	2	1	0	0	0	0	0	0	0	0	0	1	0	0	0	0	0	0	0	0	0	0	0	0	0	0	0	0	0	6	1	3	1	3	1	1	0	1	0	1	0	1	3	2
1645_1998	1645		1998	0	2	2	2	0	0	1	0	0	0	0	0	1	0	0	1	0	0	0	0	0	1	0	0	1	0	0	0	0	0	1	9	2	2	3	3	1	0	0	0	0	1	1	1	2	4
1646_1998	1646		1998	1	1	1	1	0	0	0	0	0	0	0	0	0	0	0	0	0	0	0	0	0	0	0	0	0	0	0	0	0	0	0	5	2	2	1	1	1	0	0	1	1	1	0	2	2	4
1647_1998	1647		1998	0	2	2	1	0	0	0	1	0	0	0	0	1	0	0	0	1	0	0	0	0	1	0	0	0	0	0	0	0	0	0	1	1	3	1	3	1	1	0	1	0	1	1	1	3	9
1648_1998	1648		1998	0	-999	-999	-999	0	0	0	0	0	0	0	0	0	0	0	0	0	0	0	0	0	0	0	0	0	0	0	0	0	0	0												0	-999	-999
1649_1998	1649		1998	0	2	2	2	0	0	0	0	0	0	0	0	0	0	0	0	0	0	0	0	0	0	0	0	0	0	0	0	0	0	0	3	3	3	2	2	2	0	0	0	0	0	0	1	3	1
1650_1998	1650		1998	0	1	1	1	0	0	0	0	0	0	0	0	0	0	0	0	0	0	0	0	0	0	0	0	0	0	0	0	0	0	0	9	2	1	1	3	2	0	1	1	0	0	0	1	4	1
1651_1998	1651		1998	0	1	1	1	0	0	0	0	0	0	0	0	0	0	0	0	0	0	0	0	0	0	0	0	0	0	0	0	0	0	0	2	1	3	1	3	1	1	0	1	0	1	0	2	4	7
1652_1998	1652		1998	0	2	2	2	0	0	0	0	1	0	0	0	1	0	0	0	0	1	0	0	0	1	0	0	0	0	1	0	0	0	1	8	1	3	1	3	1	1	0	1	0	1	1	1	4	1
1653_1998	1653		1998	0	1	2	2	0	0	0	0	0	0	0	0	0	1	0	0	0	0	0	0	0	0	1	0	0	0	0	0	0	0	0	14	1	3	1	3	1	1	0	1	0	1	0	1	3	1
1654_1998	1654		1998	0	2	1	2	1	0	0	0	0	0	0	0	0	0	0	0	0	0	0	0	0	0	1	0	0	0	0	0	0	0	0	4	2	3	2	1	1	0	0	0	1	1	0	1	2	1
1655_1998	1655		1998	0	1	2	2	0	0	0	0	0	0	0	0	0	0	0	1	0	0	0	0	0	1	0	0	1	0	0	0	0	0	1	5	1	2	1	3	1	1	0	1	0	1	1	1	3	1
1656_1998	1656		1998	1	1	-999	1	0	0	0	0	0	0	0	0	0	0	0	0	0	0	0	0	0	0	0	0	0	0	0	0	0	0	0	15	1	1	1	1	1	1	1	1	1	1	0	1	4	3
1657_1998	1657		1998	0	1	1	1	0	0	0	0	0	0	0	0	0	0	0	0	0	0	0	0	0	0	0	0	0	0	0	0	0	0	0	9	1	3	1	1	1	1	0	1	1	1	0	1	3	2
1658_1998	1658		1998	0	2	1	1	1	0	0	0	0	0	0	0	0	0	0	0	0	0	0	0	0	0	0	0	0	0	0	0	0	0	0	13	3	3	2	1	1	0	0	0	1	1	0	2	3	1
1659_1998	1659		1998	0	2	2	1	0	0	0	1	0	0	0	0	1	0	0	0	1	0	0	0	0	1	0	0	0	0	0	0	0	0	0	12	2	3	1	3	1	0	0	1	0	1	1	1	2	4
1660_1998	1660		1998	0	2	2	1	1	0	0	0	0	0	0	0	0	1	0	0	0	0	0	0	0	0	0	0	0	0	0	0	0	0	0	1	2	3	1	2	1	0	0	1	0	1	0	1	2	4
1661_1998	1661		1998	0	2	1	2	0	0	1	0	0	0	0	0	1	0	0	0	0	0	0	0	0	0	0	0	1	0	0	0	0	0	1	10	2	2	1	1	1	0	0	1	1	1	1	2	5	3
1662_1998	1662		1998	0	2	1	2	0	0	1	0	0	0	0	0	1	0	0	0	0	0	0	0	0	0	0	0	1	0	0	0	0	0	1	10	2	2	1	1	1	0	0	1	1	1	1	2	5	3
1663_1998	1663		1998	0	2	1	2	0	0	1	0	0	0	0	0	1	0	0	0	0	0	0	0	0	0	0	0	1	0	0	0	0	0	1	10	2	3	1	2	1	0	0	1	0	1	1	2	5	8
1664_1998	1664		1998	0	1	2	2	0	0	0	0	0	0	0	0	0	1	0	0	0	0	0	0	0	0	1	0	0	0	0	0	0	0	0	8	3	3	1	3	1	0	0	1	0	1	0	1	4	1
1665_1998	1665		1998	0	1	2	1	0	0	0	0	0	0	0	0	0	1	0	0	0	0	0	0	0	0	0	0	0	0	0	0	0	0	0	9	1	2	1	1	1	1	0	1	1	1	0	1	4	1
1666_1998	1666		1998	0	2	1	1	1	0	0	0	0	0	0	0	0	0	0	0	0	0	0	0	0	0	0	0	0	0	0	0	0	0	0	2	2	3	1	2	1	0	0	1	0	1	0	2	2	2
1667_1998	1667		1998	0	2	1	1	0	0	0	0	0	0	0	0	0	0	0	0	0	0	0	0	0	0	0	0	0	0	0	0	0	0	0	7	1	1	1	1	1	1	1	1	1	1	0	1	3	1
1668_1998	1668		1998	0	1	1	1	0	0	0	0	0	0	0	0	0	0	0	0	0	0	0	0	0	0	0	0	0	0	0	0	0	0	0	8	1	1	1	1	1	1	1	1	1	1	0	2	3	2
1669_1998	1669		1998	0	1	1	1	0	0	0	0	0	0	0	0	0	0	0	0	0	0	0	0	0	0	0	0	0	0	0	0	0	0	0	9	1	3	1	1	1	1	0	1	1	1	0	1	4	9
1670_1998	1670		1998	0	1	1	2	0	0	0	0	0	0	0	0	0	0	0	0	0	0	0	0	0	0	1	0	0	0	0	0	0	0	0	10	3	3	1	1	1	0	0	1	1	1	0	1	2	4
1671_1998	1671		1998	0	2	2	2	0	0	1	0	0	0	0	0	1	0	0	1	0	0	0	0	0	1	0	0	1	0	0	0	0	0	1	8	2	3	1	1	1	0	0	1	1	1	1	1	3	1
1672_1998	1672		1998	1	1	1	1	0	0	0	0	0	0	0	0	0	0	0	0	0	0	0	0	0	0	0	0	0	0	0	0	0	0	0	8	3	3	1	1	1	0	0	1	1	1	0	1	3	9
1673_1998	1673		1998	0	2	1	1	0	0	0	1	0	0	0	0	1	0	0	0	0	0	0	0	0	0	0	0	0	0	0	0	0	0	0	3	1	3	1	2	1	1	0	1	0	1	1	1	2	1
1674_1998	1674		1998	0	1	2	2	0	0	0	0	0	0	0	0	0	1	0	0	0	0	0	0	0	0	1	0	0	0	0	0	0	0	0	10	2	3	1	3	1	0	0	1	0	1	0	1	5	1
1675_1998	1675		1998	0	2	2	2	0	0	1	0	0	0	0	0	1	0	0	1	0	0	0	0	0	1	0	0	1	0	0	0	0	0	1	7	1	3	1	3	1	1	0	1	0	1	1	1	3	1
1676_1998	1676		1998	1	1	2	1	0	0	0	0	0	0	0	0	0	1	0	0	0	0	0	0	0	0	0	0	0	0	0	0	0	0	0	9	1	1	1	1	1	1	1	1	1	1	0	1	3	2
1677_1998	1677		1998	0	1	1	2	0	0	0	0	0	0	0	0	0	0	0	0	0	0	0	0	0	0	0	0	0	1	0	0	0	0	1	15	1	2	1	3	1	1	0	1	0	1	1	1	2	2
1678_1998	1678		1998	0	1	1	1	0	0	0	0	0	0	0	0	0	0	0	0	0	0	0	0	0	0	0	0	0	0	0	0	0	0	0		2	3	2	3	3	0	0	0	0	0	0	-999	-999
1679_1998	1679		1998	0	2	1	2	1	0	0	0	0	0	0	0	0	0	0	0	0	0	0	0	0	0	1	0	0	0	0	0	0	0	0	3	3	3	1	1	1	0	0	1	1	1	0	2	2	1
1680_1998	1680		1998	0	1	1	2	0	0	0	0	0	0	0	0	0	0	0	0	0	0	0	0	0	0	1	0	0	0	0	0	0	0	0	10	2	2	1	1	1	0	0	1	1	1	0	1	5	2
1681_1998	1681		1998	0	1	2	2	0	0	0	0	0	0	0	0	0	0	0	0	1	0	0	0	0	1	0	0	0	1	0	0	0	0	1	1	1	1	3	3	1	1	1	0	0	1	1	1	2	4
1682_1998	1682		1998	0	1	1	1	0	0	0	0	0	0	0	0	0	0	0	0	0	0	0	0	0	0	0	0	0	0	0	0	0	0	0	12	2	1	1	1	1	0	1	1	1	1	0	1	4	1
1683_1998	1683		1998	0	1	1	1	0	0	0	0	0	0	0	0	0	0	0	0	0	0	0	0	0	0	0	0	0	0	0	0	0	0	0	10	3	3	1	2	1	0	0	1	0	1	0	1	4	1
1684_1998	1684		1998	0	2	1	1	0	0	0	1	0	0	0	0	1	0	0	0	0	0	0	0	0	0	0	0	0	0	0	0	0	0	0	8	1	1	1	1	1	1	1	1	1	1	1	1	2	4
1685_1998	1685		1998	1	2	2	2	0	0	1	0	0	0	0	0	1	0	0	1	0	0	0	0	0	1	0	0	1	0	0	0	0	0	1	7	3	2	1	1	2	0	0	1	1	0	1	1	4	1
1686_1998	1686		1998	0	2	1	2	0	0	1	0	0	0	0	0	1	0	0	0	0	0	0	0	0	0	0	0	1	0	0	0	0	0	1	12	2	2	1	2	2	0	0	1	0	0	1	1	3	1
1687_1998	1687		1998	0	2	1	1	1	0	0	0	0	0	0	0	0	0	0	0	0	0	0	0	0	0	0	0	0	0	0	0	0	0	0	1	1	2	1	1	1	1	0	1	1	1	0	2	2	9
1688_1998	1688		1998	1	1	2	2	0	0	0	0	0	0	0	0	0	1	0	0	0	0	0	0	0	0	1	0	0	0	0	0	0	0	0	1	1	1	1	1	1	1	1	1	1	1	0	1	2	4
1689_1998	1689		1998	0	2	2	2	0	1	0	0	0	0	0	0	1	0	1	0	0	0	0	0	0	1	0	1	0	0	0	0	0	0	1	5	2	3	1	3	1	0	0	1	0	1	1	2	3	1
1690_1998	1690		1998	1	1	1	1	0	0	0	0	0	0	0	0	0	0	0	0	0	0	0	0	0	0	0	0	0	0	0	0	0	0	0	14	2	3	1	1	1	0	0	1	1	1	0	2	5	2
1691_1998	1691		1998	1	1	1	1	0	0	0	0	0	0	0	0	0	0	0	0	0	0	0	0	0	0	0	0	0	0	0	0	0	0	0	14	2	3	1	1	1	0	0	1	1	1	0	2	5	2
1692_1998	1692		1998	1	2	1	1	0	0	0	0	0	0	0	0	0	0	0	0	0	0	0	0	0	0	0	0	0	0	0	0	0	0	0		1	3	1	3	1	1	0	1	0	1	0	2	4	8
1693_1998	1693		1998	1	2	2	1	1	0	0	0	0	0	0	0	0	1	0	0	0	0	0	0	0	0	0	0	0	0	0	0	0	0	0	5	1	3	1	3	1	1	0	1	0	1	0	1	3	1
1694_1998	1694		1998	0	1	2	1	0	0	0	0	0	0	0	0	0	1	0	0	0	0	0	0	0	0	0	0	0	0	0	0	0	0	0		1	3	1	3	1	1	0	1	0	1	0	2	2	1
1695_1998	1695		1998	0	2	2	2	1	0	0	0	0	0	0	0	0	1	0	0	0	0	0	0	0	0	1	0	0	0	0	0	0	0	0	3	3	3	2	3	1	0	0	0	0	1	0	1	2	2
1696_1998	1696		1998	0	2	1	2	1	0	0	0	0	0	0	0	0	0	0	0	0	0	0	0	0	0	1	0	0	0	0	0	0	0	0	7	1	3	1	2	1	1	0	1	0	1	0	1	3	1
1697_1998	1697		1998	0	1	1	1	0	0	0	0	0	0	0	0	0	0	0	0	0	0	0	0	0	0	0	0	0	0	0	0	0	0	0	3	2	3	1	3	1	0	0	1	0	1	0	2	3	2
1698_1998	1698		1998	0	2	2	2	1	0	0	0	0	0	0	0	0	1	0	0	0	0	0	0	0	0	1	0	0	0	0	0	0	0	0	6	2	2	1	2	1	0	0	1	0	1	0	1	3	9
1699_1998	1699		1998	0	2	2	2	0	1	0	0	0	0	0	0	1	0	1	0	0	0	0	0	0	1	0	1	0	0	0	0	0	0	1	5	2	3	1	2	1	0	0	1	0	1	1	1	3	4
1700_1998	1700		1998	0	1	1	1	0	0	0	0	0	0	0	0	0	0	0	0	0	0	0	0	0	0	0	0	0	0	0	0	0	0	0	10	1	3	1	1	1	1	0	1	1	1	0	1	5	1
1701_1998	1701		1998	0	1	1	1	0	0	0	0	0	0	0	0	0	0	0	0	0	0	0	0	0	0	0	0	0	0	0	0	0	0	0	7	2	3	1	2	1	0	0	1	0	1	0	1	3	1
1702_1998	1702		1998	0	1	1	1	0	0	0	0	0	0	0	0	0	0	0	0	0	0	0	0	0	0	0	0	0	0	0	0	0	0	0	1	1	2	1	1	1	1	0	1	1	1	0	1	2	4
1703_1998	1703		1998	0	2	1	1	1	0	0	0	0	0	0	0	0	0	0	0	0	0	0	0	0	0	0	0	0	0	0	0	0	0	0	5	2	3	2	3	1	0	0	0	0	1	0	1	3	1
1704_1998	1704		1998	0	2	2	2	0	1	0	0	0	0	0	0	1	0	1	0	0	0	0	0	0	1	0	1	0	0	0	0	0	0	1	4	1	3	1	3	3	1	0	1	0	0	1	1	5	3
1705_1998	1705		1998	0	2	1	1	1	0	0	0	0	0	0	0	0	0	0	0	0	0	0	0	0	0	0	0	0	0	0	0	0	0	0	5	3	3	1	3	2	0	0	1	0	0	0	2	3	2
1706_1998	1706		1998	0	2	1	1	1	0	0	0	0	0	0	0	0	0	0	0	0	0	0	0	0	0	0	0	0	0	0	0	0	0	0	6	3	3	2	3	1	0	0	0	0	1	0	1	3	2
1707_1998	1707		1998	0	1	2	1	0	0	0	0	0	0	0	0	0	1	0	0	0	0	0	0	0	0	0	0	0	0	0	0	0	0	0	9	1	2	1	1	1	1	0	1	1	1	0	1	2	1
1708_1998	1708		1998	0	2	2	2	0	0	1	0	0	0	0	0	1	0	0	1	0	0	0	0	0	1	0	0	1	0	0	0	0	0	1	3	2	3	1	1	1	0	0	1	1	1	1	1	2	1
1709_1998	1709		1998	0	1	1	-999	0	0	0	0	0	0	0	0	0	0	0	0	0	0	0	0	0	0	0	0	0	0	0	0	0	0	0	4	1	2	1	2	1	1	0	1	0	1	0	1	3	3
1710_1998	1710		1998	0	2	2	2	0	1	0	0	0	0	0	0	1	0	1	0	0	0	0	0	0	1	0	1	0	0	0	0	0	0	1	3	1	3	1	2	1	1	0	1	0	1	1	1	2	1
1711_1998	1711		1998	0	2	1	2	0	0	1	0	0	0	0	0	1	0	0	0	0	0	0	0	0	0	0	0	1	0	0	0	0	0	1	10	1	2	1	3	1	1	0	1	0	1	1	1	5	2
1712_1998	1712		1998	0	1	1	1	0	0	0	0	0	0	0	0	0	0	0	0	0	0	0	0	0	0	0	0	0	0	0	0	0	0	0	4	1	3	1	2	1	1	0	1	0	1	0	1	3	1
1713_1998	1713		1998	0	1	1	1	0	0	0	0	0	0	0	0	0	0	0	0	0	0	0	0	0	0	0	0	0	0	0	0	0	0	0	4	1	3	1	3	1	1	0	1	0	1	0	1	4	1
1714_1998	1714		1998	0	2	2	2	0	0	0	0	0	0	0	0	0	0	0	0	0	0	0	0	0	0	0	0	0	0	0	0	0	0	0	7	3	3	2	3	3	0	0	0	0	0	0	1	4	1
1715_1998	1715		1998	0	2	-999	2	0	0	1	0	0	0	0	0	1	0	0	0	0	0	0	0	0	0	0	0	1	0	0	0	0	0	1	7	3	3	3	3	3	0	0	0	0	0	0	1	3	1
1716_1998	1716		1998	0	2	1	2	0	0	0	1	0	0	0	0	1	0	0	0	0	0	0	0	0	0	1	0	0	1	0	0	0	0	1	9	2	3	2	3	1	0	0	0	0	1	1	2	2	4
1717_1998	1717		1998	0	1	1	1	0	0	0	0	0	0	0	0	0	0	0	0	0	0	0	0	0	0	0	0	0	0	0	0	0	0	0	4	3	1	1	1	1	0	1	1	1	1	0	1	3	1
1718_1998	1718		1998	0	2	2	2	0	0	1	0	0	0	0	0	1	0	0	1	0	0	0	0	0	1	0	0	1	0	0	0	0	0	1	5	1	3	1	1	1	1	0	1	1	1	1	1	4	2
1719_1998	1719		1998	0	1	1	2	0	0	0	0	0	0	0	0	0	0	0	0	0	0	0	0	0	0	1	0	0	0	0	0	0	0	0	7	1	2	1	1	1	1	0	1	1	1	0	1	3	1
1720_1998	1720		1998	0	1	2	2	0	0	0	0	0	0	0	0	0	1	0	0	0	0	0	0	0	0	1	0	0	0	0	0	0	0	0	1	3	3	3	2	2	0	0	0	0	0	0	1	2	4
1721_1998	1721		1998	0	1	2	2	0	0	0	0	0	0	0	0	0	1	0	0	0	0	0	0	0	0	1	0	0	0	0	0	0	0	0	1	2	3	1	3	1	0	0	1	0	1	0	1	2	4
1722_1998	1722		1998	0	2	1	2	1	0	0	0	0	0	0	0	0	0	0	0	0	0	0	0	0	0	1	0	0	0	0	0	0	0	0	9	2	3	1	1	1	0	0	1	1	1	0	2	2	9
1723_1998	1723		1998	0	2	2	2	0	0	0	0	0	1	0	0	1	0	0	0	0	0	1	0	0	1	0	0	0	0	0	1	0	0	1	4	1	3	1	1	1	1	0	1	1	1	1	1	2	4
1724_1998	1724		1998	0	2	1	1	0	0	1	0	0	0	0	0	1	0	0	0	0	0	0	0	0	0	0	0	0	0	0	0	0	0	0	8	2	2	1	2	1	0	0	1	0	1	1	1	3	1
1725_1998	1725		1998	0	2	2	2	0	0	1	0	0	0	0	0	1	0	0	1	0	0	0	0	0	1	0	0	1	0	0	0	0	0	1	8	1	3	1	3	1	1	0	1	0	1	1	1	2	4
1726_1998	1726		1998	1	1	2	2	0	0	0	0	0	0	0	0	0	1	0	0	0	0	0	0	0	0	1	0	0	0	0	0	0	0	0	4	2	3	3	3	1	0	0	0	0	1	0	1	2	3
1727_1998	1727		1998		1	2	2	0	0	0	0	0	0	0	0	0	0	0	0	0	0	0	0	0	0	0	0	0	0	0	0	0	0	0	10	2	2	1	1	1	0	0	1	1	1	0	1	4	1
1728_1998	1728		1998	0	2	2	2	0	0	1	0	0	0	0	0	1	0	0	1	0	0	0	0	0	1	0	0	1	0	0	0	0	0	1	1	3	3	1	3	1	0	0	1	0	1	1	1	2	4
1729_1998	1729		1998	0	1	2	2	0	0	0	0	0	0	0	0	0	1	0	0	0	0	0	0	0	0	1	0	0	0	0	0	0	0	0	7	3	3	1	3	2	0	0	1	0	0	0	1	2	1
1730_1998	1730		1998	0	-999	-999	-999	0	0	0	0	0	0	0	0	0	0	0	0	0	0	0	0	0	0	0	0	0	0	0	0	0	0	0												0	-999	-999
1731_1998	1731		1998	1	1	1	1	0	0	0	0	0	0	0	0	0	0	0	0	0	0	0	0	0	0	0	0	0	0	0	0	0	0	0	1	1		1	1	1	1		1	1	1	0	1	2
1732_1998	1732		1998	0	2	1	2	1	0	0	0	0	0	0	0	0	0	0	0	0	0	0	0	0	0	1	0	0	0	0	0	0	0	0	10	1	3	1	3	1	1	0	1	0	1	0	1	3	4
1733_1998	1733		1998	0	2	1	2	1	0	0	0	0	0	0	0	0	0	0	0	0	0	0	0	0	0	1	0	0	0	0	0	0	0	0	10	1	3	1	3	1	1	0	1	0	1	0	1	3	4
1734_1998	1734		1998	1	1	1	1	0	0	0	0	0	0	0	0	0	0	0	0	0	0	0	0	0	0	0	0	0	0	0	0	0	0	0	7	2	3	1	3	2	0	0	1	0	0	0	1	3	3
1735_1998	1735		1998	0	1	2	1	0	0	0	0	0	0	0	0	0	1	0	0	0	0	0	0	0	0	0	0	0	0	0	0	0	0	0	3	1	3	1	3	1	1	0	1	0	1	0	1	3	1
1736_1998	1736		1998	0	1	1	1	0	0	0	0	0	0	0	0	0	0	0	0	0	0	0	0	0	0	0	0	0	0	0	0	0	0	0	1	3	2	1	1	1	0	0	1	1	1	0	1	2	4
1737_1998	1737		1998	1	1	2	1	0	0	0	0	0	0	0	0	0	0	0	0	1	0	0	0	0	1	0	0	0	0	0	0	0	0	0	8	3	3	1	2	1	0	0	1	0	1	1	1	4	1
1738_1998	1738		1998	0	2	2	1	0	0	0	1	0	0	0	0	1	0	0	0	0	0	1	0	0	1	0	0	0	0	0	0	0	0	0	11	2	3	2	3	1	0	0	0	0	1	1	1	4	1
1739_1998	1739		1998	1	1	1	1	0	0	0	0	0	0	0	0	0	0	0	0	0	0	0	0	0	0	0	0	0	0	0	0	0	0	0	15	1	3	1	3	1	1	0	1	0	1	0	1	3	3
1740_1998	1740		1998	0	2	2	1	0	0	0	1	0	0	0	0	1	0	0	0	1	0	0	0	0	1	0	0	0	0	0	0	0	0	0	7	2	3	1	3	2	0	0	1	0	0	1	1	3	1
1741_1998	1741		1998	0	1	2	1	0	0	0	0	0	0	0	0	0	1	0	0	0	0	0	0	0	0	0	0	0	0	0	0	0	0	0	6	2	2	1	1	1	0	0	1	1	1	0	1	3	1
1742_1998	1742		1998	0	2	2	2	0	1	0	0	0	0	0	0	1	0	1	0	0	0	0	0	0	1	0	1	0	0	0	0	0	0	1	10	1	2	1	1	1	1	0	1	1	1	1	1	3	1
1743_1998	1743		1998	0	2	2	2	1	0	0	0	0	0	0	0	0	1	0	0	0	0	0	0	0	0	1	0	0	0	0	0	0	0	0	7	3	3	1	3	1	0	0	1	0	1	0	1	2	9
1744_1998	1744		1998	0	1	1	1	0	0	0	0	0	0	0	0	0	0	0	0	0	0	0	0	0	0	0	0	0	0	0	0	0	0	0	7	1	1	1	1	1	1	1	1	1	1	0	1	4	9
1745_1998	1745		1998	0	2	2	2	0	0	1	0	0	0	0	0	1	0	0	1	0	0	0	0	0	1	0	0	1	0	0	0	0	0	1	4	1	3	1	1	1	1	0	1	1	1	1	1	3	1
1746_1998	1746		1998	0	2	1	2	0	0	0	1	0	0	0	0	1	0	0	0	0	0	0	0	0	0	0	0	0	1	0	0	0	0	1	10	2	1	1	2	1	0	1	1	0	1	1	1	5	1
1747_1998	1747		1998	0	1	1	1	0	0	0	0	0	0	0	0	0	0	0	0	0	0	0	0	0	0	0	0	0	0	0	0	0	0	0	10	1	3	1	1	1	1	0	1	1	1	0	1	3	1
1748_1998	1748		1998	0	2	2	2	0	1	0	0	0	0	0	0	1	0	1	0	0	0	0	0	0	1	0	1	0	0	0	0	0	0	1	3	3	3	1	1	1	0	0	1	1	1	1	1	2	1
1749_1998	1749		1998	0	2	2	2	1	0	0	0	0	0	0	0	0	1	0	0	0	0	0	0	0	0	1	0	0	0	0	0	0	0	0	4	1	3	1	2	1	1	0	1	0	1	0	2	2	1
1750_1998	1750		1998	0	2	1	1	1	0	0	0	0	0	0	0	0	0	0	0	0	0	0	0	0	0	0	0	0	0	0	0	0	0	0	6	3	2	1	1	3	0	0	1	1	0	0	2	1	4
1751_1998	1751		1998	0	1	1	2	0	0	0	0	0	0	0	0	0	0	0	0	0	0	0	0	0	0	0	0	0	1	0	0	0	0	1	8	3	2	1	1	1	0	0	1	1	1	1	1	5	1
1752_1998	1752		1998	0	1	2	2	0	0	0	0	0	0	0	0	0	0	0	1	0	0	0	0	0	1	0	0	1	0	0	0	0	0	1		1	3	1	2	2	1	0	1	0	0	1	1	4	1
1753_1998	1753		1998	0	1	1	2	0	0	0	0	0	0	0	0	0	0	0	0	0	0	0	0	0	0	1	0	0	0	0	0	0	0	0	7	2	2	1	2	1	0	0	1	0	1	0	1	4	1
1754_1998	1754		1998	1	1	1	2	0	0	0	0	0	0	0	0	0	0	0	0	0	0	0	0	0	0	1	0	0	0	0	0	0	0	0	5	2	3	1	1	1	0	0	1	1	1	0	1	3	1
1755_1998	1755		1998	0	1	2	2	0	0	0	0	0	0	0	0	0	1	0	0	0	0	0	0	0	0	1	0	0	0	0	0	0	0	0	7	1	3	1	3	1	1	0	1	0	1	0	1	3	1
1756_1998	1756		1998	1	1	2	2	0	0	0	0	0	0	0	0	0	0	0	1	0	0	0	0	0	1	0	0	1	0	0	0	0	0	1	4	3	3	1	1	1	0	0	1	1	1	1	2	3
1757_1998	1757		1998	0	2	2	2	1	0	0	0	0	0	0	0	0	1	0	0	0	0	0	0	0	0	1	0	0	0	0	0	0	0	0	5	1	2	2	2	1	1	0	0	0	1	0	1	3	1
1758_1998	1758		1998	0	1	1	2	0	0	0	0	0	0	0	0	0	0	0	0	0	0	0	0	0	0	1	0	0	0	0	0	0	0	0	9	1	2	1	1	1	1	0	1	1	1	0	1	4	2
1759_1998	1759		1998	0	2	2	2	0	1	0	0	0	0	0	0	1	0	1	0	0	0	0	0	0	1	0	1	0	0	0	0	0	0	1	7	2	3	1	3	2	0	0	1	0	0	1	2	3	1
1760_1998	1760		1998	0	2	1	1	0	0	1	1	0	0	0	0	1	0	0	0	0	0	0	0	0	0	0	0	0	0	0	0	0	0	0	12	2	3	1	3	1	0	0	1	0	1	1	1	4	1
1761_1998	1761		1998	0	2	2	2	0	0	1	0	0	0	0	0	1	0	0	1	0	0	0	0	0	1	0	0	1	0	0	0	0	0	1	8	3	3	1	1	1	0	0	1	1	1	1	1	4	1
1762_1998	1762		1998	0	2	1	1	1	0	0	0	0	0	0	0	0	0	0	0	0	0	0	0	0	0	0	0	0	0	0	0	0	0	0	7	2	3	1	3	1	0	0	1	0	1	0	1	3	1
1763_1998	1763		1998	0	2	1	1	1	0	0	0	0	0	0	0	0	0	0	0	0	0	0	0	0	0	0	0	0	0	0	0	0	0	0	7	2	3	1	3	1	0	0	1	0	1	0	1	3	1
1764_1998	1764		1998	0	1	1	1	0	0	0	0	0	0	0	0	0	0	0	0	0	0	0	0	0	0	0	0	0	0	0	0	0	0	0	10	1	3	1	1	1	1	0	1	1	1	0	1	5	3
1765_1998	1765		1998	0	1	2	1	0	0	0	0	0	0	0	0	0	1	0	0	0	0	0	0	0	0	0	0	0	0	0	0	0	0	0	15	1	2	1	2	2	1	0	1	0	0	0	1	3	1
1766_1998	1766		1998	0	2	1	2	1	0	0	0	0	0	0	0	0	0	0	0	0	0	0	0	0	0	1	0	0	0	0	0	0	0	0	5	1	2	1	1	1	1	0	1	1	1	0	1	4	1
1767_1998	1767		1998	0	1	2	2	0	0	0	0	0	0	0	0	0	1	0	0	0	0	0	0	0	0	1	0	0	0	0	0	0	0	0	6	2	3	1	3	1	0	0	1	0	1	0	2	2	1
1768_1998	1768		1998	0	1	2	2	0	0	0	0	0	0	0	0	0	1	0	0	0	0	0	0	0	0	1	0	0	0	0	0	0	0	0	1	2	3	1	2	1	0	0	1	0	1	0	1	2	4
1769_1998	1769		1998	0	1	2	1	0	0	0	0	0	0	0	0	0	1	0	0	0	0	0	0	0	0	0	0	0	0	0	0	0	0	0	4	2	3	1	1	1	0	0	1	1	1	0	1	3	1
1770_1998	1770		1998	0	2	2	2	1	0	1	0	0	0	0	0	1	1	0	1	0	0	0	0	0	1	1	0	1	0	0	0	0	0	1	6	3	3	1	3	1	0	0	1	0	1	1	1	3	1
1771_1998	1771		1998	0	2	2	2	0	1	0	0	0	0	0	0	1	0	1	0	0	0	0	0	0	1	0	1	0	0	0	0	0	0	1	3	3	3	2	3	1	0	0	0	0	1	1	2	2	1
1772_1998	1772		1998	0	1	1	1	0	0	0	0	0	0	0	0	0	0	0	0	0	0	0	0	0	0	0	0	0	0	0	0	0	0	0	9	2	3	1	3	1	0	0	1	0	1	0	1	3	1
1773_1998	1773		1998	0	2	2	2	0	0	1	0	0	0	0	0	1	0	0	1	0	0	0	0	0	1	0	0	1	0	0	0	0	0	1	5	2	3	1	3	2	0	0	1	0	0	1	1	4
1774_1998	1774		1998	1	2	1	1	0	0	0	1	0	0	0	0	1	0	0	0	0	0	0	0	0	0	0	0	0	0	0	0	0	0	0	4	3	3	1	3	1	0	0	1	0	1	1	-999	3	1
1775_1998	1775		1998	0	2	2	2	1	0	0	0	0	0	0	0	0	1	0	0	0	0	0	0	0	0	1	0	0	0	0	0	0	0	0	3	1	3	1	3	1	1	0	1	0	1	0	1	2	1
1776_1998	1776		1998	0	1	1	2	0	0	0	0	0	0	0	0	0	0	0	0	0	0	0	0	0	0	1	0	0	0	0	0	0	0	0	10	1	3	1	3	1	1	0	1	0	1	0	1	2	4
1777_1998	1777		1998	0	1	2	1	0	0	0	0	0	0	0	0	0	1	0	0	0	0	0	0	0	0	0	0	0	0	0	0	0	0	0	4	1	3	1	3	1	1	0	1	0	1	0	1	4	1
1778_1998	1778		1998	0	2	2	1	1	0	0	0	0	0	0	0	0	1	0	0	0	0	0	0	0	0	0	0	0	0	0	0	0	0	0	9	1		1	3	1	1		1	0	1	0	2	1	4
1779_1998	1779		1998	0	1	1	2	0	0	0	0	0	0	0	0	0	0	0	0	0	0	0	0	0	0	1	0	0	0	0	0	0	0	0	6	1	3	1	3	1	1	0	1	0	1	0	2	3	1
1780_1998	1780		1998	0	2	2	2	0	0	1	0	0	0	0	0	1	0	0	1	0	0	0	0	0	1	0	0	1	0	0	0	0	0	1	7	1	3	1	3	1	1	0	1	0	1	1	1	4	1
1781_1998	1781		1998	0	2	2	1	1	0	0	0	0	0	0	0	0	1	0	0	0	0	0	0	0	0	0	0	0	0	0	0	0	0	0	6	1	3	1	1	1	1	0	1	1	1	0	1	3	1
1782_1998	1782		1998	0	2	2	1	0	0	1	0	0	0	0	0	1	0	0	1	0	0	0	0	0	1	0	0	0	0	0	0	0	0	0		1	2	1	1	1	1	0	1	1	1	1	-999	-999
1783_1998	1783		1998	0	2	2	2	0	1	0	0	0	0	0	0	1	0	1	0	0	0	0	0	0	1	0	1	0	0	0	0	0	0	1	5	3	3	1	3	1	0	0	1	0	1	1	1	3	1
1784_1998	1784		1998	0	2	1	1	1	0	0	0	0	0	0	0	0	0	0	0	0	0	0	0	0	0	0	0	0	0	0	0	0	0	0	10	2	3	1	2	1	0	0	1	0	1	0	2	3	1
1785_1998	1785		1998	0	2	2	2	0	1	0	0	0	0	0	0	1	0	1	0	0	0	0	0	0	1	0	1	0	0	0	0	0	0	1	12	2	3	2	3		0	0	0	0		1	1	3	1
1786_1998	1786		1998	0	2	2	1	0	0	1	0	0	0	0	0	1	0	0	1	0	0	0	0	0	1	0	0	0	0	0	0	0	0	0	3	1	2	1	1	1	1	0	1	1	1	1	1	3	1
1787_1998	1787		1998	0	1	2	2	0	0	0	0	0	0	0	0	0	1	0	0	0	0	0	0	0	0	1	0	0	0	0	0	0	0	0	4	2	3	1	2	1	0	0	1	0	1	0	1	2	1
1788_1998	1788		1998	0	2	1	1	0	0	0	0	0	0	0	0	0	0	0	0	0	0	0	0	0	0	0	0	0	0	0	0	0	0	0	10	3	3	1	3	1	0	0	1	0	1	0	1	2	4
1789_1998	1789		1998	0	2	1	1	1	0	0	0	0	0	0	0	0	0	0	0	0	0	0	0	0	0	0	0	0	0	0	0	0	0	0	8	1	3	1	3	1	1	0	1	0	1	0	1	4	2
1790_1998	1790		1998	0	2	2	1	1	0	0	0	0	0	0	0	0	1	0	0	0	0	0	0	0	0	0	0	0	0	0	0	0	0	0	10	1	3	1	3	2	1	0	1	0	0	0	1	4	2
1791_1998	1791		1998	0	2	1	1	1	0	0	0	0	0	0	0	0	0	0	0	0	0	0	0	0	0	0	0	0	0	0	0	0	0	0	1	2	3	1	1	1	0	0	1	1	1	0	2	2	4
1792_1998	1792		1998	0	2	1	2	1	0	0	0	0	0	0	0	0	0	0	0	0	0	0	0	0	0	1	0	0	0	0	0	0	0	0	1	3	3	1	3	1	0	0	1	0	1	0	1	2	4
1793_1998	1793		1998	0	1	2	2	0	0	0	0	0	0	0	0	0	1	0	0	0	0	0	0	0	0	1	0	0	0	0	0	0	0	0	8	3	3	1	3	1	0	0	1	0	1	0	1	2	9
1794_1998	1794		1998	0	2	1	2	1	0	0	0	0	0	0	0	0	0	0	0	0	0	0	0	0	0	1	0	0	0	0	0	0	0	0	10	2	3	1	3	1	0	0	1	0	1	0	1	3	1
1795_1998	1795		1998	0	2	1	1	0	0	0	1	0	0	0	0	1	0	0	0	0	0	0	0	0	0	0	0	0	0	0	0	0	0	0	3	1	3	1	2	1	1	0	1	0	1	1	2	2	4
1796_1998	1796		1998	0	2	2	2	0	0	1	0	0	0	0	0	1	0	0	1	0	0	0	0	0	1	0	0	1	0	0	0	0	0	1	10	2	3	1	3	1	0	0	1	0	1	1	1	4	1
1797_1998	1797		1998	0	2	2	1	1	0	0	0	0	0	0	0	0	1	0	0	0	0	0	0	0	0	0	0	0	0	0	0	0	0	0	7	2	2	1	1	1	0	0	1	1	1	0	1	4	1
1798_1998	1798		1998	0	2	1	1	1	0	0	0	0	0	0	0	0	0	0	0	0	0	0	0	0	0	0	0	0	0	0	0	0	0	0	1	1	3	1	2	1	1	0	1	0	1	0	1	2	4
1799_1998	1799		1998	0	1	1	1	0	0	0	0	0	0	0	0	0	0	0	0	0	0	0	0	0	0	0	0	0	0	0	0	0	0	0	5	2	3	1	2	1	0	0	1	0	1	0	1	2	1
1800_1998	1800		1998	0	1	2	2	0	0	0	0	0	0	0	0	0	0	1	0	0	0	0	0	0	1	0	1	0	0	0	0	0	0	1		3	3	1	3	2	0	0	1	0	0	1	1	4
1801_1998	1801		1998	0	2	1	1	1	0	0	0	0	0	0	0	0	0	0	0	0	0	0	0	0	0	0	0	0	0	0	0	0	0	0		3	3	1	1	1	0	0	1	1	1	0	1	3	1
1802_1998	1802		1998	0	1	2	1	0	0	0	0	0	0	0	0	0	1	0	0	0	0	0	0	0	0	0	0	0	0	0	0	0	0	0	4	2	3	1	2	1	0	0	1	0	1	0	1	2	2
1803_1998	1803		1998	0	1	2	1	0	0	0	0	0	0	0	0	0	1	0	0	0	0	0	0	0	0	0	0	0	0	0	0	0	0	0	3	2	3	3	3	1	0	0	0	0	1	0	1	2	1
1804_1998	1804		1998	0	2	1	1	0	0	0	0	0	0	0	0	0	0	0	0	0	0	0	0	0	0	0	0	0	0	0	0	0	0	0	4	1	3	1	1	1	1	0	1	1	1	0	1	2	1
1805_1998	1805		1998	0	1	2	1	0	0	0	0	0	0	0	0	0	1	0	0	0	0	0	0	0	0	0	0	0	0	0	0	0	0	0	1	1	3	1	3	1	1	0	1	0	1	0	1	2	4
1806_1998	1806		1998	0	2	2	2	0	0	1	0	0	0	0	0	1	0	0	1	0	0	0	0	0	1	0	0	1	0	0	0	0	0	1		3	3	1	2	1	0	0	1	0	1	1	1	4	1
1807_1998	1807		1998	0	2	2	2	1	0	0	0	0	0	0	0	0	1	0	0	0	0	0	0	0	0	1	0	0	0	0	0	0	0	0	3	2	3	1	3	1	0	0	1	0	1	0	1	2	2
1808_1998	1808		1998	0	2	2	1	1	0	0	0	0	0	0	0	0	1	0	0	0	0	0	0	0	0	0	0	0	0	0	0	0	0	0	1	1	3	1	3	1	1	0	1	0	1	0	1	2	4
1809_1998	1809		1998	0	-999	1	1	0	0	0	0	0	0	0	0	0	0	0	0	0	0	0	0	0	0	0	0	0	0	0	0	0	0	0	9	1	1	1	1	1	1	1	1	1	1	0	1	5
1810_1998	1810		1998	0	2	2	1	1	0	0	0	0	0	0	0	0	1	0	0	0	0	0	0	0	0	0	0	0	0	0	0	0	0	0	5	2	3	1	3	1	0	0	1	0	1	0	2	3	2
1811_1998	1811		1998	0	2	1	1	1	0	0	0	0	0	0	0	0	0	0	0	0	0	0	0	0	0	0	0	0	0	0	0	0	0	0	2	2	2	1	1	1	0	0	1	1	1	0	1	3	9
1812_1998	1812		1998	0	1	1	1	0	0	0	0	0	0	0	0	0	0	0	0	0	0	0	0	0	0	0	0	0	0	0	0	0	0	0	15	1	3	1	1	1	1	0	1	1	1	0	1	3	2
1813_1998	1813		1998	0	1	2	1	0	0	0	0	0	0	0	0	0	0	0	0	1	0	0	0	0	1	0	0	0	0	0	0	0	0	0	2	1	2		1	1	1	0		1	1	1	1	2	1
1814_1998	1814		1998	1	2	2	1	1	0	0	0	0	0	0	0	0	1	0	0	0	0	0	0	0	0	0	0	0	0	0	0	0	0	0	6	1	3	1	3	1	1	0	1	0	1	0	1	3	1
1815_1998	1815		1998	0	2	2	2	0	1	0	0	0	0	0	0	1	0	1	0	0	0	0	0	0	1	0	1	0	0	0	0	0	0	1	5	1	3	1	3	1	1	0	1	0	1	1	1	3	2
1816_1998	1816		1998	0	1	1	1	0	0	0	0	0	0	0	0	0	0	0	0	0	0	0	0	0	0	0	0	0	0	0	0	0	0	0	14	1	3	1	1	1	1	0	1	1	1	0	1	3	2
1817_1998	1817		1998	0	2	1	2	1	0	0	0	0	0	0	0	0	0	0	0	0	0	0	0	0	0	1	0	0	0	0	0	0	0	0	1	3	3	1	3	1	0	0	1	0	1	0	1	2	4
1818_1998	1818		1998	0	1	2	2	0	0	0	0	0	0	0	0	0	1	0	0	0	0	0	0	0	0	1	0	0	0	0	0	0	0	0	5	3	3	1	3	2	0	0	1	0	0	0	1	3	1
1819_1998	1819		1998	0	1	2	1	0	0	0	0	0	0	0	0	0	1	0	0	0	0	0	0	0	0	0	0	0	0	0	0	0	0	0	1	1	1	1	1	1	1	1	1	1	1	0	1	2	4
1820_1998	1820		1998	0	1	1	1	0	0	0	0	0	0	0	0	0	0	0	0	0	0	0	0	0	0	0	0	0	0	0	0	0	0	0	4	2	1	1	3	1	0	1	1	0	1	0	1	3	1
1821_1998	1821		1998	0	2	1	2	1	0	0	0	0	0	0	0	0	0	0	0	0	0	0	0	0	0	1	0	0	0	0	0	0	0	0	12	3	1	1	2	1	0	1	1	0	1	0	1	3	7
1822_1998	1822		1998	0	2	2	2	0	0	0	0	0	0	0	0	0	0	0	0	0	0	0	0	0	0	0	0	0	0	0	0	0	0	0	8	1	3	1	3	1	1	0	1	0	1	0	1	3	1
1823_1998	1823		1998	0	1	2	2	0	0	0	0	0	0	0	0	0	1	0	0	0	0	0	0	0	0	1	0	0	0	0	0	0	0	0	4	3	2	1	1	1	0	0	1	1	1	0	1	2	1
1824_1998	1824		1998	0	1	1	1	0	0	0	0	0	0	0	0	0	0	0	0	0	0	0	0	0	0	0	0	0	0	0	0	0	0	0	13	1	3	1	1	1	1	0	1	1	1	0	1	4
1825_1998	1825		1998	0	2	2	2	0	1	0	0	0	0	0	0	1	0	1	0	0	0	0	0	0	1	0	1	0	0	0	0	0	0	1	10	2	3	1	1	1	0	0	1	1	1	1	1	2	1
1826_1998	1826		1998	0	2	1	1	0	0	0	1	0	0	0	0	1	0	0	0	0	0	0	0	0	0	0	0	0	0	0	0	0	0	0		2	3	1	3	1	0	0	1	0	1	1	1	2	1
1827_1998	1827		1998	0	2	2	2	0	1	0	0	0	0	0	0	1	0	1	0	0	0	0	0	0	1	0	1	0	0	0	0	0	0	1	3	2	3	1	1	1	0	0	1	1	1	1	1	2	4
1828_1998	1828		1998	0	2	2	2	1	0	0	0	0	0	0	0	0	1	0	0	0	0	0	0	0	0	1	0	0	0	0	0	0	0	0	6	2	3	1	2	1	0	0	1	0	1	0	1	1	5
1829_1998	1829		1998	0	1	1	1	0	0	0	0	0	0	0	0	0	0	0	0	0	0	0	0	0	0	0	0	0	0	0	0	0	0	0	10	1	2	1	3	1	1	0	1	0	1	0	2	3	8
1830_1998	1830		1998	0	2	1	1	0	0	0	1	0	0	0	0	1	0	0	0	0	0	0	0	0	0	0	0	0	0	0	0	0	0	0	5	2	3	1	3	1	0	0	1	0	1	1	1	2	1
1831_1998	1831		1998	1	2	1	1	0	0	0	0	0	0	0	0	0	0	0	0	0	0	0	0	0	0	0	0	0	0	0	0	0	0	0	4	1	3	1	1	1	1	0	1	1	1	0	1	4	3
1832_1998	1832		1998	0	1	2	1	0	0	0	0	0	0	0	0	0	1	0	0	0	0	0	0	0	0	0	0	0	0	0	0	0	0	0	1	2	2	1	1	1	0	0	1	1	1	0	1	2	4
1833_1998	1833		1998	1	1	1	1	0	0	0	0	0	0	0	0	0	0	0	0	0	0	0	0	0	0	0	0	0	0	0	0	0	0	0	7	2	2	1	3	1	0	0	1	0	1	0	1	3	2
1834_1998	1834		1998	0	2	2	2	0	0	0	1	0	0	0	0	1	0	0	0	1	0	0	0	0	1	0	0	0	1	0	0	0	0	1	2	2	3	1	3	1	0	0	1	0	1	1	1	2	1
1835_1998	1835		1998	0	1	1	1	0	0	0	0	0	0	0	0	0	0	0	0	0	0	0	0	0	0	0	0	0	0	0	0	0	0	0	5	2	3	1	3	1	0	0	1	0	1	0	1	3	1
1836_1998	1836		1998	0	2	1	2	1	0	0	0	0	0	0	0	0	0	0	0	0	0	0	0	0	0	1	0	0	0	0	0	0	0	0	15			1		1			1		1	0	1	3	1
1837_1998	1837		1998	0	2	1	2	1	0	0	0	0	0	0	0	0	0	0	0	0	0	0	0	0	0	1	0	0	0	0	0	0	0	0	4	2	3	1	2	1	0	0	1	0	1	0	1	2	1
1838_1998	1838		1998	0	2	2	2	0	0	0	0	0	0	1	0	0	0	0	0	0	0	0	1	0	0	0	0	0	0	0	0	1	0	0	6	1	3	1	3	1	1	0	1	0	1	0	1	4	2
1839_1998	1839		1998	0	1	2	2	0	0	0	0	0	0	0	0	0	1	0	0	0	0	0	0	0	0	1	0	0	0	0	0	0	0	0	10	2	3	1	3	1	0	0	1	0	1	0	1	4	2
1840_1998	1840		1998	0	2	1	2	1	0	0	0	0	0	0	0	0	0	0	0	0	0	0	0	0	0	1	0	0	0	0	0	0	0	0	9	1	1	1	1	1	1	1	1	1	1	0	1	2	4
1841_1998	1841		1998	0	2	2	2	1	0	0	0	0	0	0	0	0	1	0	0	0	0	0	0	0	0	1	0	0	0	0	0	0	0	0	3	3	3	2	3	2	0	0	0	0	0	0	1	3	1
1842_1998	1842		1998	0	2	2	2	0	0	1	0	0	0	0	0	1	0	0	1	0	0	0	0	0	1	0	0	1	0	0	0	0	0	1	9	2	3	1	3	1	0	0	1	0	1	1	1	3	1
1843_1998	1843		1998	0	2	2	2	0	0	1	0	0	0	0	0	1	0	0	1	0	0	0	0	0	1	0	0	1	0	0	0	0	0	1	6	1	3	1	3	1	1	0	1	0	1	1	1	3	1
1844_1998	1844		1998	0	1	1	2	0	0	0	0	0	0	0	0	0	0	0	0	0	0	0	0	0	0	1	0	0	0	0	0	0	0	0	3	3	3	1	1	1	0	0	1	1	1	0	1	4	3
1845_1998	1845		1998	0	2	2	2	0	0	1	0	0	0	0	0	1	0	0	1	0	0	0	0	0	1	0	0	1	0	0	0	0	0	1	5	1	2	1	1	1	1	0	1	1	1	1	1	3	1
1846_1998	1846		1998	0	2	2	2	0	0	1	0	0	0	0	0	1	0	0	1	0	0	0	0	0	1	0	0	1	0	0	0	0	0	1	10	1	3	1	3	1	1	0	1	0	1	1	1	3	1
1847_1998	1847		1998	0	2	2	2	1	0	0	0	0	0	0	0	0	1	0	0	0	0	0	0	0	0	1	0	0	0	0	0	0	0	0	6	2	3	1	2	1	0	0	1	0	1	0	1	2	1
1848_1998	1848		1998	0	2	1	2	0	1	0	0	0	0	0	0	1	0	0	0	0	0	0	0	0	0	0	1	0	0	0	0	0	0	1	1	3	3	3	3	3	0	0	0	0	0	1	1	2	7
1849_1998	1849		1998	1	1	2	1	0	0	0	0	0	0	0	0	0	1	0	0	0	0	0	0	0	0	0	0	0	0	0	0	0	0	0	5	3	3	1	3	1	0	0	1	0	1	0	1	2	1
1850_1998	1850		1998	0	1	1	1	0	0	0	0	0	0	0	0	0	0	0	0	0	0	0	0	0	0	0	0	0	0	0	0	0	0	0	5	2	3	1	3	1	0	0	1	0	1	0	1	3	1
1851_1998	1851		1998	0	1	2	2	0	0	0	0	0	0	0	0	0	1	0	0	0	0	0	0	0	0	1	0	0	0	0	0	0	0	0	4	2	3	1	3	2	0	0	1	0	0	0	1	3	2
1852_1998	1852		1998	0	1	2	2	0	0	0	0	0	0	0	0	0	1	0	0	0	0	0	0	0	0	1	0	0	0	0	0	0	0	0	4	3	3	1	3	1	0	0	1	0	1	0	1	3	3
1853_1998	1853		1998	0	1	1	1	0	0	0	0	0	0	0	0	0	0	0	0	0	0	0	0	0	0	0	0	0	0	0	0	0	0	0	4	1	2	1	1	1	1	0	1	1	1	0	1	2	1
1854_1998	1854		1998	0	1	1	1	0	0	0	0	0	0	0	0	0	0	0	0	0	0	0	0	0	0	0	0	0	0	0	0	0	0	0	6	3	3	1	2	1	0	0	1	0	1	0	1	3	2
1855_1998	1855		1998	0	1	1	1	0	0	0	0	0	0	0	0	0	0	0	0	0	0	0	0	0	0	0	0	0	0	0	0	0	0	0		1	1	1	1	1	1	1	1	1	1	0	1	2	4
1856_1998	1856		1998	0	1	2	1	0	0	0	0	0	0	0	0	0	1	0	0	0	0	0	0	0	0	0	0	0	0	0	0	0	0	0	1	1	3	1	1	1	1	0	1	1	1	0	1	2	4
1857_1998	1857		1998	0	2	1	2	0	0	0	0	0	0	0	0	0	0	0	0	0	0	0	0	0	0	0	0	0	0	0	0	0	0	0	7	2	3	1	3	1	0	0	1	0	1	0	1	4	1
1858_1998	1858		1998	0	2	2	1	1	0	0	0	0	0	0	0	0	1	0	0	0	0	0	0	0	0	0	0	0	0	0	0	0	0	0	7	3	3	1	2	1	0	0	1	0	1	0	1	2	3
1859_1998	1859		1998	0	2	2	2	1	0	0	0	0	0	0	0	0	1	0	0	0	0	0	0	0	0	1	0	0	0	0	0	0	0	0	5	3	3	1	1	1	0	0	1	1	1	0	1	3	1
1860_1998	1860		1998	0	2	2	1	0	0	0	1	0	0	0	0	1	0	0	0	1	0	0	0	0	1	0	0	0	0	0	0	0	0	0	8	1	3	1	3	1	1	0	1	0	1	1	1	3	1
1861_1998	1861		1998	0	1	2	1	0	0	0	0	0	0	0	0	0	0	0	0	0	0	0	0	0	0	0	0	0	0	0	0	0	0	0	8	2	3	1	3	1	0	0	1	0	1	0	1	2	4
1862_1998	1862		1998	0	2	1	2	1	0	0	0	0	0	0	0	0	0	0	0	0	0	0	0	0	0	1	0	0	0	0	0	0	0	0	3	3	3	1	1	1	0	0	1	1	1	0	2	2	4
1863_1998	1863		1998	0	2	1	1	0	0	0	1	0	0	0	0	1	0	0	0	0	0	0	0	0	0	0	0	0	0	0	0	0	0	0	8	3	3	3	3	1	0	0	0	0	1	1	2	3	1
1864_1998	1864		1998	0	1	1	2	0	0	0	0	0	0	0	0	0	0	0	0	0	0	0	0	0	0	1	0	0	0	0	0	0	0	0	6	1	1	1	1	1	1	1	1	1	1	0	1	2	4
1865_1998	1865		1998	0	1	1	1	0	0	0	0	0	0	0	0	0	0	0	0	0	0	0	0	0	0	0	0	0	0	0	0	0	0	0	7	1	3	1	2	2	1	0	1	0	0	0	1	3	1
1866_1998	1866		1998	0	1	1	2	0	0	0	0	0	0	0	0	0	0	0	0	0	0	0	0	0	0	1	0	0	0	0	0	0	0	0	6	2	2	1	1	2	0	0	1	1	0	0	1	4	1
1867_1998	1867		1998	0	2	1	1	0	0	0	0	0	0	0	0		0	0	0	0	0	0	0	0	0	0	0	0	0	0	0	0	0	0	10	1	3	1	2	1	1	0	1	0	1		1	2	1
1868_1998	1868		1998	0	1	2	-999	0	0	0	0	0	0	0	0	0	1	0	0	0	0	0	0	0	0	0	0	0	0	0	0	0	0	0	7	1	3	1	2	1	1	0	1	0	1	0	1	4	1
1869_1998	1869		1998	0	2	2	1	1	0	0	0	0	0	0	0	0	1	0	0	0	0	0	0	0	0	0	0	0	0	0	0	0	0	0	6	2	3	1	1	1	0	0	1	1	1	0	1	2	4
1870_1998	1870		1998		1	1	1	0	0	0	0	0	0	0	0	0	0	0	0	0	0	0	0	0	0	0	0	0	0	0	0	0	0	0	11	3	3	1	2	1	0	0	1	0	1	0	1	2	4
1871_1998	1871		1998	0	1	1	1	0	0	0	0	0	0	0	0	0	0	0	0	0	0	0	0	0	0	0	0	0	0	0	0	0	0	0	6	1	3	1	2	1	1	0	1	0	1	0	1	4	3
1872_1998	1872		1998	0	2	1	1	0	0	0	1	1	0	0	0	1	0	0	0	0	0	0	0	0	0	0	0	0	0	0	0	0	0	0	10	1	3	1	2	1	1	0	1	0	1	1	1	2	1
1873_1998	1873		1998	0	1	2	1	0	0	0	0	0	0	0	0	0	1	0	0	0	0	0	0	0	0	0	0	0	0	0	0	0	0	0	2	1	2	1	3	1	1	0	1	0	1	0	1	4	1
1874_1998	1874		1998	0	1	1	1	0	0	0	0	0	0	0	0	0	0	0	0	0	0	0	0	0	0	0	0	0	0	0	0	0	0	0	10	1	3	1	1	1	1	0	1	1	1	0	1	3	2
1875_1998	1875		1998	0	1	1	1	0	0	0	0	0	0	0	0	0	0	0	0	0	0	0	0	0	0	0	0	0	0	0	0	0	0	0	10	1	3	1	3	1	1	0	1	0	1	0	1	2	2
1876_1998	1876		1998	0	2	2	1	1	0	0	0	0	0	0	0	0	1	0	0	0	0	0	0	0	0	0	0	0	0	0	0	0	0	0		2	2	1	2	1	0	0	1	0	1	0	1	3	1
1877_1998	1877		1998	0	2	2	1	1	0	0	0	0	0	1	0	0	1	0	0	0	0	0	1	0	0	0	0	0	0	0	0	0	0	0	10	1	3	1	3	1	1	0	1	0	1	0	1	3	1
1878_1998	1878		1998	0	1	2	1	0	0	0	0	0	0	0	0	0	1	0	0	0	0	0	0	0	0	0	0	0	0	0	0	0	0	0		3	3	1	3	1	0	0	1	0	1	0	1	3	1
1879_1998	1879		1998	1	1	2	1	0	0	0	0	0	0	0	0	0	1	0	0	0	0	0	0	0	0	0	0	0	0	0	0	0	0	0	15	1	3	1	1	1	1	0	1	1	1	0	2	2	1
1880_1998	1880		1998	0	2	2	2	0	0	0	0	0	1	0	0	1	0	0	0	0	0	1	0	0	1	0	0	0	0	0	1	0	0	1	6	1	3	1	1	1	1	0	1	1	1	1	1	3	1
1881_1998	1881		1998	0	2	1	2	1	0	0	0	0	0	0	0	0	0	0	0	0	0	0	0	0	0	1	0	0	0	0	0	0	0	0	6	2	2	1	1	1	0	0	1	1	1	0	1	4	1
1882_1998	1882		1998	0	2	2	1	1	0	0	0	0	0	0	0	0	1	0	0	0	0	0	0	0	0	0	0	0	0	0	0	0	0	0	9	2	2	1	2	1	0	0	1	0	1	0	1	3	1
1883_1998	1883		1998	0	1	1	1	0	0	0	0	0	0	0	0	0	0	0	0	0	0	0	0	0	0	0	0	0	0	0	0	0	0	0	10	1	1	1	1	1	1	1	1	1	1	0	1	4	2
1884_1998	1884		1998	0	2	2	2	0	0	1	0	0	0	0	0	1	0	0	1	0	0	0	0	0	1	0	0	1	0	0	0	0	0	1	5	2	3	1	3	1	0	0	1	0	1	1	1	4	1
1885_1998	1885		1998	0	2	2	1	0	0	1	0	0	0	0	0	1	0	0	1	0	0	0	0	0	1	0	0	0	0	0	0	0	0	0	15	1	3	1	3	1	1	0	1	0	1	1	1	4	2
1886_1998	1886		1998	0	2	1	2	1	0	0	0	0	0	0	0	0	0	0	0	0	0	0	0	0	0	1	0	0	0	0	0	0	0	0	10	2	3	1	2	1	0	0	1	0	1	0	1	3	1
1887_1998	1887		1998	0	2	2	2	1	0	0	0	0	0	0	0	0	1	0	0	0	0	0	0	0	0	1	0	0	0	0	0	0	0	0	5	3	3	1	3	1	0	0	1	0	1	0	1	1	4
1888_1998	1888		1998	1	1	2	1	0	0	0	0	0	0	0	0	0	1	0	0	0	0	0	0	0	0	0	0	0	0	0	0	0	0	0	3	3	3	1	3	1	0	0	1	0	1	0	1	2	1
1889_1998	1889		1998	0	2	1	1	0	0	0	1	0	0	0	0	1	0	0	0	0	0	0	0	0	0	0	0	0	0	0	0	0	0	0	5	1	3	1	1	1	1	0	1	1	1	1	1	2	2
1890_1998	1890		1998	0	1	2	1	0	0	0	0	0	0	0	0	0	0	0	1	0	0	0	0	0	1	0	0	0	0	0	0	0	0	0	6	1	1	1	2	1	1	1	1	0	1	1	1	4	2
1891_1998	1891		1998	0	1	1	1	0	0	0	0	0	0	0	0	0	0	0	0	0	0	0	0	0	0	0	0	0	0	0	0	0	0	0	8	1	2	1	3	1	1	0	1	0	1	0	1	3	1
1892_1998	1892		1998	0	1	1	-999	0	0	0	0	0	0	0	0	0	0	0	0	0	0	0	0	0	0	0	0	0	0	0	0	0	0	0	8	1	3	1	1	1	1	0	1	1	1	0	1	4	1
1893_1998	1893		1998	0	1	2	1	0	0	0	0	0	0	0	0	0	1	0	0	0	0	0	0	0	0	0	0	0	0	0	0	0	0	0	9	1	2	1	2	1	1	0	1	0	1	0	1	4	1
1894_1998	1894		1998	0	1	2	2	0	0	0	0	0	0	0	0	0	1	0	0	0	0	0	0	0	0	1	0	0	0	0	0	0	0	0	3	2	3	1	2	1	0	0	1	0	1	0	2	2	1
1895_1998	1895		1998	0	2	1	1	0	0	0	1	0	0	0	0	1	0	0	0	0	0	0	0	0	0	0	0	0	0	0	0	0	0	0	1	2	2	1	2	1	0	0	1	0	1	1	1	2	4
1896_1998	1896		1998	0	2	2	1	1	0	0	0	0	0	0	0	0	1	0	0	0	0	0	0	0	0	0	0	0	0	0	0	0	0	0	1	3	3	1	2	1	0	0	1	0	1	0	2	2	1
1897_1998	1897		1998	0	2	2	2	0	0	1	0	0	0	0	0	1	0	0	1	0	0	0	0	0	1	0	0	1	0	0	0	0	0	1	6	1	3	1	3	1	1	0	1	0	1	1	1	2	4
1898_1998	1898		1998	0	1	1	1	0	0	0	0	0	0	0	0	0	0	0	0	0	0	0	0	0	0	0	0	0	0	0	0	0	0	0	5	3	3	1	1	1	0	0	1	1	1	0	1	2	4
1899_1998	1899		1998	0	1	2	1	0	0	0	0	0	0	0	0	0	1	0	0	0	0	0	0	0	0	0	0	0	0	0	0	0	0	0	3	3	3	1	1	1	0	0	1	1	1	0	1	3	1
1900_1998	1900		1998	1	1	1	1	0	0	0	0	0	0	0	0	0	0	0	0	0	0	0	0	0	0	0	0	0	0	0	0	0	0	0	2	2	2	1	1	1	0	0	1	1	1	0	1	2	4
1901_1998	1901		1998	0	1	1	1	0	0	0	0	0	0	0	0	0	0	0	0	0	0	0	0	0	0	0	0	0	0	0	0	0	0	0	6	2	3	1	3	1	0	0	1	0	1	0	1	3	4
1902_1998	1902		1998	0	1	1	1	0	0	0	0	0	0	0	0	0	0	0	0	0	0	0	0	0	0	0	0	0	0	0	0	0	0	0	4	2	2	1	3	1	0	0	1	0	1	0	1	3	1
1903_1998	1903		1998	1	1	2	1	0	0	0	0	0	0	0	0	0	1	0	0	0	0	0	0	0	0	0	0	0	0	0	0	0	0	0	11	2	3	1	3	1	0	0	1	0	1	0	1	6	7
1904_1998	1904		1998	0	1	1	2	0	0	0	0	0	0	0	0	0	0	0	0	0	0	0	0	0	0	1	0	0	0	0	0	0	0	0	8	1	3	1	3	1	1	0	1	0	1	0	1	4	3
1905_1998	1905		1998	0	1	2	2	0	0	0	0	0	0	0	0	0	1	0	0	0	0	0	0	0	0	1	0	0	0	0	0	0	0	0	11	2	3	1	2	1	0	0	1	0	1	0	2	2	4
1906_1998	1906		1998	0	2	1	2	1	0	0	0	0	0	0	0	0	0	0	0	0	0	0	0	0	0	1	0	0	0	0	0	0	0	0	8	1	3	1	3	1	1	0	1	0	1	0	1	2	1
1907_1998	1907		1998	0	2	1	1	1	0	0	0	0	0	0	0	0	0	0	0	0	0	0	0	0	0	0	0	0	0	0	0	0	0	0	1	3	3	1	3	1	0	0	1	0	1	0	1	2	4
1908_1998	1908		1998		1	1	2	0	0	0	0	0	0	0	0	0	0	0	0	0	0	0	0	0	0	0	1	0	0	0	0	0	0	1												1	1	1	4
1909_1998	1909		1998	0	2	2	1	1	0	0	0	0	0	0	0	0	1	0	0	0	0	0	0	0	0	0	0	0	0	0	0	0	0	0	7	1	3	1	3	1	1	0	1	0	1	0	1	4	1
1910_1998	1910		1998	0	2	2	2	1	0	1	0	0	0	0	0	1	1	0	1	0	0	0	0	0	1	1	0	1	0	0	0	0	0	1	11	1	3	1	3	1	1	0	1	0	1	1	1	3	2
1911_1998	1911		1998	0	1	2	1	0	0	0	0	0	0	0	0	0	1	0	0	0	0	0	0	0	0	0	0	0	0	0	0	0	0	0	8	1	1	1	3	1	1	1	1	0	1	0	1	3	1
1912_1998	1912		1998	0	1	1	1	0	0	0	0	0	0	0	0	0	0	0	0	0	0	0	0	0	0	0	0	0	0	0	0	0	0	0	6	2	1	1	1	1	0	1	1	1	1	0	1	3	8
1913_1998	1913		1998	0	1	1	2	0	0	0	0	0	0	0	0	0	0	0	0	0	0	0	0	0	0	1	0	0	0	0	0	0	0	0	9	1	3	1	3	1	1	0	1	0	1	0	1	3	2
1914_1998	1914		1998	0	1	2	2	0	0	0	0	0	0	0	0	0	1	0	0	0	0	0	0	0	0	1	0	0	0	0	0	0	0	0	8	2	3	1	3	1	0	0	1	0	1	0	2	2	4
1915_1998	1915		1998	0	1	1	1	0	0	0	0	0	0	0	0	0	0	0	0	0	0	0	0	0	0	0	0	0	0	0	0	0	0	0	4	2	2	1	3	1	0	0	1	0	1	0	1	5	7
1916_1998	1916		1998	0	1	1	1	0	0	0	0	0	0	0	0	0	0	0	0	0	0	0	0	0	0	0	0	0	0	0	0	0	0	0	11	1	3	1	1	2	1	0	1	1	0	0	1	4	1
1917_1998	1917		1998	0	1	1	1	0	0	0	0	0	0	0	0	0	0	0	0	0	0	0	0	0	0	0	0	0	0	0	0	0	0	0	2	3	3	1	3	1	0	0	1	0	1	0	1	3
1918_1998	1918		1998	0	2	2	1	0	0	0	1	0	0	0	0	1	0	0	0	1	0	0	0	0	1	0	0	0	0	0	0	0	0	0	4	1	3	1	3	1	1	0	1	0	1	1	1	2	4
1919_1998	1919		1998	0	1	2	1	0	0	0	0	0	0	0	0	0	1	0	0	0	0	0	0	0	0	0	0	0	0	0	0	0	0	0	1	1	3	1	1	1	1	0	1	1	1	0	1	2	4
1920_1998	1920		1998	0	2	2	1	0	1	0	0	0	0	0	0	1	0	1	0	0	0	0	0	0	1	0	0	0	0	0	0	0	0	0	7	1	2	1	1	1	1	0	1	1	1	1	1	4	1
1921_1998	1921		1998	0	1	1	1	0	0	0	0	0	0	0	0	0	0	0	0	0	0	0	0	0	0	0	0	0	0	0	0	0	0	0	3	2	3	2	2	1	0	0	0	0	1	0	1	2	1
1922_1998	1922		1998	0	2	1	1	1	0	0	0	0	0	0	0	0	0	0	0	0	0	0	0	0	0	0	0	0	0	0	0	0	0	0	12	1	3	1	3	1	1	0	1	0	1	0	2	3	3
1923_1998	1923		1998	0	2	2	1	0	0	1	0	0	0	0	0	1	0	0	0	1	0	0	0	0	1	0	0	0	0	0	0	0	0	0	3	1	2	1	2	1	1	0	1	0	1	1	1	2	2
1924_1998	1924		1998	0	2	2	-999	1	0	0	0	0	0	0	0	0	1	0	0	0	0	0	0	0	0	0	0	0	0	0	0	0	0	0	7	2	3	1	3	1	0	0	1	0	1	0	1	3	1
1925_1998	1925		1998	0	1	1	2	0	0	0	0	0	0	0	0	0	0	0	0	0	0	0	0	0	0	1	0	0	0	0	0	0	0	0	6	1	3	1	3	2	1	0	1	0	0	0	1	4	3
1926_1998	1926		1998	0	1	1	1	0	0	0	0	0	0	0	0	0	0	0	0	0	0	0	0	0	0	0	0	0	0	0	0	0	0	0	1	1	1	1	1	1	1	1	1	1	1	0	1	4	9
1927_1998	1927		1998	0	1	1	1	0	0	0	0	0	0	0	0	0	0	0	0	0	0	0	0	0	0	0	0	0	0	0	0	0	0	0	13	3	2	2	3	2	0	0	0	0	0	0	1	3	1
1928_1998	1928		1998	0	1	2	2	0	0	0	0	0	0	0	0	0	1	0	0	0	0	0	0	0	0	1	0	0	0	0	0	0	0	0	12	2	3	1	3	2	0	0	1	0	0	0	2	2	4
1929_1998	1929		1998	0	1	2	2	0	0	0	0	0	0	0	0	0	1	0	0	0	0	0	0	0	0	1	0	0	0	0	0	0	0	0	15	1	3	3	3	1	1	0	0	0	1	0	1	3	3
1930_1998	1930		1998	0	1	2	2	0	0	0	0	0	0	0	0	0	1	0	0	0	0	0	0	0	0	1	0	0	0	0	0	0	0	0	3	3	2	2	2	2	0	0	0	0	0	0	1	2	1
1931_1998	1931		1998	1	1	1	1	0	0	0	0	0	0	0	0	0	0	0	0	0	0	0	0	0	0	0	0	0	0	0	0	0	0	0	7	1	2	1	1	1	1	0	1	1	1	0	1	5
1932_1998	1932		1998	0	2	1	1	0	0	0	1	0	0	0	0	1	0	0	0	0	0	0	0	0	0	0	0	0	0	0	0	0	0	0	1	2	3	1	1	1	0	0	1	1	1	1	1	2	4
1933_1998	1933		1998	0	2	2	2	0	1	0	0	0	0	0	0	1	0	1	0	0	0	0	0	0	1	0	1	0	0	0	0	0	0	1	8	1	2	1	3	1	1	0	1	0	1	1	1	2	4
1934_1998	1934		1998	0	1	2	2	0	0	0	0	0	0	0	0	0	1	0	0	0	0	0	0	0	0	1	0	0	0	0	0	0	0	0	4	2	3	1	3	1	0	0	1	0	1	0	1	2	1
1935_1998	1935		1998	0	1	1	1	0	0	0	0	0	0	0	0	0	0	0	0	0	0	0	0	0	0	0	0	0	0	0	0	0	0	0	3	3	3	1	3	1	0	0	1	0	1	0	1	2	2
1936_1998	1936		1998	0	2	2	2	0	1	0	0	0	0	0	0	1	0	1	0	0	0	0	0	0	1	0	1	0	0	0	0	0	0	1	1	2	3	1	1	1	0	0	1	1	1	1	1	2	1
1937_1998	1937		1998	0	2	1	2	0	0	0	1	0	0	0	0	1	0	0	0	0	0	0	0	0	0	0	0	0	1	0	0	0	0	1	5	2	3	1	3	2	0	0	1	0	0	1	1	3	9
1938_1998	1938		1998	0	1	1	1	0	0	0	0	0	0	0	0	0	0	0	0	0	0	0	0	0	0	0	0	0	0	0	0	0	0	0	7	1	2	1	1	1	1	0	1	1	1	0	1	5	2
1939_1998	1939		1998	0	2	2	1	1	0	0	0	0	0	0	0	0	1	0	0	0	0	0	0	0	0	0	0	0	0	0	0	0	0	0	5	1	3	1	3	1	1	0	1	0	1	0	1	3	2
1940_1998	1940		1998	0	1	2	1	0	0	0	0	0	0	0	0	0	1	0	0	0	0	0	0	0	0	0	0	0	0	0	0	0	0	0	13	3	3	1	3	1	0	0	1	0	1	0	1	4	1
1941_1998	1941		1998	0	1	1	1	0	0	0	0	0	0	0	0	0	0	0	0	0	0	0	0	0	0	0	0	0	0	0	0	0	0	0	2	2	3	1	3	1	0	0	1	0	1	0	1	2	6
1942_1998	1942		1998	0	1	1	1	0	0	0	0	0	0	0	0	0	0	0	0	0	0	0	0	0	0	0	0	0	0	0	0	0	0	0	1	1	3	1	3	1	1	0	1	0	1	0	1	2	4
1943_1998	1943		1998	1	2	1	2	1	0	0	0	0	0	0	0	0	0	0	0	0	0	0	0	0	0	1	0	0	0	0	0	0	0	0	5	1	3	1	1	1	1	0	1	1	1	0	1	3	1
1944_1998	1944		1998	0	2	2	1	1	0	0	0	0	0	0	0	0	1	0	0	0	0	0	0	0	0	0	0	0	0	0	0	0	0	0	15	3	3	1	1	1	0	0	1	1	1	0	1	2	1
1945_1998	1945		1998	0	1	1	2	0	0	0	0	0	0	0	0	0	0	0	0	0	0	0	0	0	0	0	0	1	0	0	0	0	0	1	5	2	1	1	2	1	0	1	1	0	1	1	1	2	1
1946_1998	1946		1998	0	1	1	1	0	0	0	0	0	0	0	0	0	0	0	0	0	0	0	0	0	0	0	0	0	0	0	0	0	0	0	3	1	3	1	3	1	1	0	1	0	1	0	1	1	4
1947_1998	1947		1998	0	1	1	1	0	0	0	0	0	0	0	0	0	0	0	0	0	0	0	0	0	0	0	0	0	0	0	0	0	0	0	3	1	1	1	2	1	1	1	1	0	1	0	1	2	1
1948_1998	1948		1998	0	2	2	2	0	1	0	0	0	0	0	0	1	0	1	0	0	0	0	0	0	1	0	1	0	0	0	0	0	0	1	5	2	2	1	2	1	0	0	1	0	1	1	2	6	6
1949_1998	1949		1998	0	1	1	1	0	0	0	0	0	0	0	0	0	0	0	0	0	0	0	0	0	0	0	0	0	0	0	0	0	0	0	15	2	3	1	1	1	0	0	1	1	1	0	1	4	1
1950_1998	1950		1998	0	1	1	1	0	0	0	0	0	0	0	0	0	0	0	0	0	0	0	0	0	0	0	0	0	0	0	0	0	0	0	7	1	2	1	1	1	1	0	1	1	1	0	1	3	1
1951_1998	1951		1998	0	2	1	2	0	0	0	1	1	0	0	0	1	0	0	0	0	0	0	0	0	0	0	0	0	1	1	0	0	0	1	1	3	1	1	3	1	0	1	1	0	1	1	1	2	4
1952_1998	1952		1998	0	1	1	1	0	0	0	0	0	0	0	0	0	0	0	0	0	0	0	0	0	0	0	0	0	0	0	0	0	0	0	7	1	3	1	1	1	1	0	1	1	1	0	2	3	1
1953_1998	1953		1998	0	2	2	1	1	0	0	0	0	0	0	0	0	1	0	0	0	0	0	0	0	0	0	0	0	0	0	0	0	0	0	9	1	3	1	1	1	1	0	1	1	1	0	1	4	1
1954_1998	1954		1998	1	1	2	2	0	0	0	0	0	0	0	0	0	1	0	0	0	0	0	0	0	0	1	0	0	0	0	0	0	0	0	10	2	3	1	1	1	0	0	1	1	1	0	2	3	1
1955_1998	1955		1998	0	2	1	1	1	0	0	0	0	0	0	0	0	0	0	0	0	0	0	0	0	0	0	0	0	0	0	0	0	0	0	10	1	2	1	2	1	1	0	1	0	1	0	1	4	1
1956_1998	1956		1998	0	2	2	1	0	0	0	1	0	0	0	0	1	0	0	0	1	0	0	0	0	1	0	0	0	0	0	0	0	0	0	7	1	3	1	1	1	1	0	1	1	1	1	1	4	1
1957_1998	1957		1998	0	1	1	1	0	0	0	0	0	0	0	0	0	0	0	0	0	0	0	0	0	0	0	0	0	0	0	0	0	0	0	9	1	3	1	1	1	1	0	1	1	1	0	2	2	4
1958_1998	1958		1998	0	2	2	2	0	0	0	1	0	0	0	0	1	0	0	0	1	0	0	0	0	1	0	0	0	1	0	0	0	0	1	8	1	2	1	1	1	1	0	1	1	1	1	1	2	4
1959_1998	1959		1998	0	2	1	1	0	0	0	1	0	0	0	0	1	0	0	0	0	0	0	0	0	0	0	0	0	0	0	0	0	0	0	14	1	1	1	1	1	1	1	1	1	1	1	1	6	9
1960_1998	1960		1998	0	1	2	2	0	0	0	0	0	0	0	0	0	1	0	0	0	0	0	0	0	0	1	0	0	0	0	0	0	0	0	10	1	3	1	1	1	1	0	1	1	1	0	1	3	1
1961_1998	1961		1998	0	1	1	1	0	0	0	0	0	0	0	0	0	0	0	0	0	0	0	0	0	0	0	0	0	0	0	0	0	0	0	12	1	3	1	3	1	1	0	1	0	1	0	1	5	2
1962_1998	1962		1998	0	1	1	1	0	0	0	0	0	0	0	0	0	0	0	0	0	0	0	0	0	0	0	0	0	0	0	0	0	0	0	14	2	2	1	3	1	0	0	1	0	1	0	1	3	1
1963_1998	1963		1998	0	2	2	1	1	0	0	0	0	0	0	0	0	1	0	0	0	0	0	0	0	0	0	0	0	0	0	0	0	0	0	4	3	3	1	3	2	0	0	1	0	0	0	1	4	1
1964_1998	1964		1998	0	2	2	1	0	0	0	1	0	0	0	0	1	0	0	0	1	0	0	0	0	1	0	0	0	0	0	0	0	0	0	6	1	2	1	2	1	1	0	1	0	1	1	1	3	1
1965_1998	1965		1998	0	1	2	2	0	0	0	0	0	0	0	0	0	1	0	0	0	0	0	0	0	0	1	0	0	0	0	0	0	0	0	10	2	3	1	3	1	0	0	1	0	1	0	1	2	7
1966_1998	1966		1998	0	2	1	1	1	0	0	0	0	0	0	0	0	0	0	0	0	0	0	0	0	0	0	0	0	0	0	0	0	0	0	8	2	2	1	2	1	0	0	1	0	1	0	2	4	1
1967_1998	1967		1998	0	2	2	2	0	0	1	0	0	0	0	0	1	0	0	1	0	0	0	0	0	1	0	0	1	0	0	0	0	0	1	5	2	3	1	3	1	0	0	1	0	1	1	1	4	1
1968_1998	1968		1998	0	2	2	2	1	0	0	0	0	0	0	0	0	1	0	0	0	0	0	0	0	0	1	0	0	0	0	0	0	0	0	2	3	3	1	3	1	0	0	1	0	1	0	1	2	1
1969_1998	1969		1998	0	1	2	2	0	0	0	0	0	0	0	0	0	1	0	0	0	0	0	0	0	0	1	0	0	0	0	0	0	0	0	7	1	3	1	3	1	1	0	1	0	1	0	1	2	4
1970_1998	1970		1998	0	1	1	1	0	0	0	0	0	0	0	0	0	0	0	0	0	0	0	0	0	0	0	0	0	0	0	0	0	0	0	10	1	1	1	1	1	1	1	1	1	1	0	2	4	8
1971_1998	1971		1998	0	2	1	1	1	0	0	0	0	0	0	0	0	0	0	0	0	0	0	0	0	0	0	0	0	0	0	0	0	0	0	4	1	3	1	3	1	1	0	1	0	1	0	1	2	1
1972_1998	1972		1998	0	1	1	2	0	0	0	0	0	0	0	0	0	0	0	0	0	0	0	0	0	0	1	0	0	0	0	0	0	0	0	6	2	2	2	2	1	0	0	0	0	1	0	1	3	1
1973_1998	1973		1998	0	1	1	2	0	0	0	0	0	0	0	0	0	0	0	0	0	0	0	0	0	0	0	0	0	0	0	0	0	0	0	10	3	3	1	3	1	0	0	1	0	1	0	1	2	4
1974_1998	1974		1998	0	1	2	1	0	0	0	0	0	0	0	0	0	1	0	0	0	0	0	0	0	0	0	0	0	0	0	0	0	0	0	1	2	3	1	3	1	0	0	1	0	1	0	1	2	4
1975_1998	1975		1998	0	1	1	1	0	0	0	0	0	0	0	0	0	0	0	0	0	0	0	0	0	0	0	0	0	0	0	0	0	0	0	10	1	3	1	3	1	1	0	1	0	1	0	2	2	4
1976_1998	1976		1998	0	1	1	1	0	0	0	0	0	0	0	0	0	0	0	0	0	0	0	0	0	0	0	0	0	0	0	0	0	0	0	9	1	3	1	2	1	1	0	1	0	1	0	1	3	9
1977_1998	1977		1998	0	2	1	1	1	0	0	0	0	0	0	0	0	0	0	0	0	0	0	0	0	0	0	0	0	0	0	0	0	0	0	1	3	3	1	1	1	0	0	1	1	1	0	2	3	4
1978_1998	1978		1998	0	2	2	1	0	0	0	1	0	0	0	0	1	0	0	0	1	0	0	0	0	1	0	0	0	0	0	0	0	0	0	6	2	3	1	2	1	0	0	1	0	1	1	1	3	1
1979_1998	1979		1998	0	1	2	1	0	0	0	0	0	0	0	0	0	1	0	0	0	0	0	0	0	0	0	0	0	0	0	0	0	0	0	8	1	2	1	1	1	1	0	1	1	1	0	1	3	1
1980_1998	1980		1998	0	2	2	2	0	0	0	0	0	1	0	0	1	0	0	0	0	0	1	0	0	1	0	0	0	0	0	1	0	0	1	2	2	3	1	3	1	0	0	1	0	1	1	1	2	1
1981_1998	1981		1998	0	1	2	2	0	0	0	0	0	0	0	0	0	1	0	0	0	0	0	0	0	0	1	0	0	0	0	0	0	0	0	8	2	3	1	3	1	0	0	1	0	1	0	1	3	1
1982_1998	1982		1998	0	2	1	1	0	0	1	0	0	0	0	0	1	0	0	0	0	0	0	0	0	0	0	0	0	0	0	0	0	0	0	9	1		1	1	1	1		1	1	1	1	1	3	1
1983_1998	1983		1998	0	1	2	1	0	0	0	0	0	0	0	0	0	1	0	0	0	0	0	0	0	0	0	0	0	0	0	0	0	0	0	5	1	3	1	3	1	1	0	1	0	1	0	2	3	1
1984_1998	1984		1998	0	2	1	2	0	0	0	1	0	0	0	0	1	0	0	0	0	0	0	0	0	0	0	0	0	1	0	0	0	0	1	3	2	3	1	2	1	0	0	1	0	1	1	1	2	1
1985_1998	1985		1998	0	1	-999	1	0	0	0	0	0	0	0	0	0	0	0	0	0	0	0	0	0	0	0	0	0	0	0	0	0	0	0		1	2	1	1	1	1	0	1	1	1	0	1	3	1
1986_1998	1986		1998	1	2	2	2	1	0	0	0	0	0	0	0	0	1	0	0	0	0	0	0	0	0	1	0	0	0	0	0	0	0	0	6	2	1	1	1	1	0	1	1	1	1	0	2	2	1
1987_1998	1987		1998	1	1	1	2	0	0	0	0	0	0	0	0	0	0	0	0	0	0	0	0	0	0	0	0	0	1	0	0	0	0	1	3	2	3	1	3	1	0	0	1	0	1	1	1	2	4
1988_1998	1988		1998	0	2	2	1	1	0	0	0	0	0	0	0	0	1	0	0	0	0	0	0	0	0	0	0	0	0	0	0	0	0	0	1	1	2	1	2	1	1	0	1	0	1	0	1	2	4
1989_1998	1989		1998	0	1	1	1	0	0	0	0	0	0	0	0	0	0	0	0	0	0	0	0	0	0	0	0	0	0	0	0	0	0	0	3	1		1	3	1	1		1	0	1	0	1	2	4
1990_1998	1990		1998	0	1	1	1	0	0	0	0	0	0	0	0	0	0	0	0	0	0	0	0	0	0	0	0	0	0	0	0	0	0	0	9	1	1	1	1	1	1	1	1	1	1	0	1	4	1
1991_1998	1991		1998	0	1	2	2	0	0	0	0	0	0	0	0	0	0	0	0	1	0	0	0	0	1	0	0	0	1	0	0	0	0	1	10	1	3	1	3	1	1	0	1	0	1	1	1	2	1
1992_1998	1992		1998	0	1	1	1	0	0	0	0	0	0	0	0	0	0	0	0	0	0	0	0	0	0	0	0	0	0	0	0	0	0	0	12	1	3	1	1	1	1	0	1	1	1	0	1	3	1
1993_1998	1993		1998	0	1	2	2	0	0	0	0	0	0	0	0	0	1	0	0	0	0	0	0	0	0	1	0	0	0	0	0	0	0	0	6	1	2	1	2	1	1	0	1	0	1	0	1	2	4
1994_1998	1994		1998	0	2	1	1	0	0	0	0	0	1	0	0	1	0	0	0	0	0	0	0	0	0	0	0	0	0	0	0	0	0	0	13	2	2	1	2	1	0	0	1	0	1	1	1	2	4
1995_1998	1995		1998	0	1	2	2	0	0	0	0	0	0	0	0	0	1	0	0	0	0	0	0	0	0	1	0	0	0	0	0	0	0	0	4	3	3	3	3	1	0	0	0	0	1	0	1	6	3
1996_1998	1996		1998	0	1	2	2	0	0	0	0	0	0	0	0	0	1	0	0	0	0	0	0	0	0	1	0	0	0	0	0	0	0	0	10	1	3	1	3	1	1	0	1	0	1	0	1	2	4
1997_1998	1997		1998	0	1	2	1	0	0	0	0	0	0	0	0	0	0	0	0	0	0	0	0	0	0	0	0	0	0	0	0	0	0	0	4	1	3	1		1	1	0	1		1	0	1	5	9
1998_1998	1998		1998	0	2	2	2	0	0	1	0	0	0	0	0	1	0	0	1	0	0	0	0	0	1	0	0	1	0	0	0	0	0	1	1	3	3	2	3	3	0	0	0	0	0	1	2	2	9
1999_1998	1999		1998	0	2	2	1	0	0	1	0	0	0	0	0	1	0	0	1	0	0	0	0	0	1	0	0	0	0	0	0	0	0	0	9	1	3	1	2	1	1	0	1	0	1	1	1	2	3
[truncated: 10,897 more rows]

## Sheet: description
Variable name	Description
id	ID
id1998	ID for 1998
id2015	ID for 2015
year	year surveyed
coastal_dum	whether coastal residents (1) or not (0)
yn1	response to bid for project 1 (1 if yes, 2 if no)
yn2	response to bid for project 2 (1 if yes, 2 if no)
yn3	response to bid for project 3 (1 if yes, 2 if no)
no11	reason 1 for saying no to the bid for project 1
no12	reason 2 for saying no to the bid for project 1
no13	reason 3 for saying no to the bid for project 1
no14	reason 4 for saying no to the bid for project 1
no15	reason 5 for saying no to the bid for project 1
no16	reason 6 for saying no to the bid for project 1
no17	reason 7 for saying no to the bid for project 1
no18	reason 8 for saying no to the bid for project 1
protest1with	protest dummy for project 1
no21	reason 1 for saying no to the bid for project 2
no22	reason 2 for saying no to the bid for project 2
no23	reason 3 for saying no to the bid for project 2
no24	reason 4 for saying no to the bid for project 2
no25	reason 5 for saying no to the bid for project 2
no26	reason 6 for saying no to the bid for project 2
no27	reason 7 for saying no to the bid for project 2
no28	reason 8 for saying no to the bid for project 2
protest2with	protest dummy for project 2
no31	reason 1 for saying no to the bid for project 3
no32	reason 2 for saying no to the bid for project 3
no33	reason 3 for saying no to the bid for project 3
no34	reason 4 for saying no to the bid for project 3
no35	reason 5 for saying no to the bid for project 3
no36	reason 6 for saying no to the bid for project 3
no37	reason 7 for saying no to the bid for project 3
no38	reason 8 for saying no to the bid for project 3
protest3with	protest dummy for project 3
income	income level category (the larger, the higher)
ktrust	knowledge of national trust (1 know, 2 heard of, 3 don't know)
klaw	knowledge of conservation laws (1 know, 2 heard of, 3 don't know)
kmud	knowledge of mudflat (1 know, 2 heard of, 3 don't know)
kseag	knowledge of seagrass (1 know, 2 heard of, 3 don't know)
kecol	knowledge of ecology (1 know, 2 heard of, 3 don't know)
ktrust_dum	ktrust dummy (1 know, 0 otherwise)
klaw_dum	klaw dummy (1 know, 0 otherwise)
kmud_dum	kmud dummy (1 know, 0 otherwise)
kseag_dum	kseag dummy (1 know, 0 otherwise)
kecol_dum	kecol dummy (1 know, 0 otherwise)
protestoverall	protestoverall
gender	gender (1 male, 2 female)
age	age category (the larger, the older)
job	job
