# Supplementary material for: Long-term evolution of preferences for conservation projects in the Seto Inland Sea, Japan: a comprehensive analytic framework
Source: PeerJ. 2018 Jul 24;6:e5366. doi: 10.7717/peerj.5366 (PMC6063218; doi:10.7717/peerj.5366)
Supplement: Supplemental Information 2 [file peerj-06-5366-s002.zip › raw data for review/q4bc_l 1998 project2 coastal.txt]

bid1	r1	inc
30000	0	200
8000	0	200
30000	0	200
15000	0	200
8000	0	200
15000	1	200
3000	1	200
3000	1	200
500	1	200
8000	1	200
500	1	200
1000	1	200
8000	1	200
3000	1	200
1000	1	200
500	1	200
30000	0	250
15000	1	250
1000	1	250
1000	1	250
1000	0	350
30000	0	350
3000	0	350
30000	0	350
30000	0	350
30000	0	350
500	0	350
15000	0	350
8000	0	350
30000	0	350
15000	0	350
30000	0	350
3000	0	350
8000	0	350
8000	0	350
3000	1	350
500	1	350
1000	1	350
8000	1	350
1000	1	350
3000	1	350
3000	1	350
500	1	350
1000	1	350
1000	1	350
30000	0	450
8000	0	450
1000	0	450
30000	0	450
1000	1	450
15000	1	450
3000	1	450
1000	1	450
8000	1	450
8000	1	450
1000	1	450
500	1	450
1000	1	450
500	1	450
1000	1	450
8000	1	450
15000	1	450
8000	1	450
15000	1	450
30000	1	450
500	1	450
3000	1	450
1000	1	450
8000	0	550
8000	0	550
8000	0	550
30000	0	550
30000	0	550
30000	0	550
3000	0	550
30000	0	550
15000	0	550
30000	0	550
15000	0	550
30000	0	550
30000	0	550
15000	1	550
8000	1	550
8000	1	550
15000	1	550
3000	1	550
3000	1	550
3000	1	550
15000	1	550
15000	1	550
1000	1	550
15000	1	550
3000	1	550
1000	1	550
1000	1	550
15000	1	550
3000	1	550
1000	1	550
8000	1	550
8000	1	550
3000	1	550
30000	0	650
30000	0	650
8000	0	650
3000	0	650
8000	0	650
15000	0	650
30000	0	650
8000	0	650
15000	0	650
15000	0	650
1000	0	650
8000	0	650
3000	1	650
3000	1	650
500	1	650
500	1	650
15000	1	650
3000	1	650
500	1	650
15000	1	650
500	1	650
3000	1	650
15000	1	650
8000	1	650
8000	1	650
500	1	650
500	1	650
3000	1	650
30000	1	650
15000	1	650
3000	1	650
8000	1	650
1000	1	650
1000	1	650
1000	1	650
500	1	650
3000	1	650
3000	1	650
3000	1	650
3000	1	650
30000	1	650
500	1	650
8000	0	750
15000	0	750
30000	0	750
30000	0	750
15000	0	750
8000	0	750
15000	0	750
3000	1	750
30000	1	750
1000	1	750
1000	1	750
500	1	750
1000	1	750
500	1	750
3000	1	750
1000	1	750
8000	1	750
500	1	750
15000	1	750
3000	1	750
3000	1	750
1000	1	750
3000	1	750
30000	1	750
15000	1	750
500	1	750
1000	1	750
15000	1	750
8000	1	750
3000	1	750
1000	1	750
1000	1	750
30000	1	750
1000	1	750
8000	1	750
30000	0	850
3000	0	850
15000	0	850
30000	0	850
30000	0	850
15000	0	850
15000	0	850
1000	1	850
500	1	850
500	1	850
3000	1	850
8000	1	850
500	1	850
1000	1	850
1000	1	850
500	1	850
3000	1	850
1000	1	850
30000	0	950
15000	0	950
30000	0	950
500	0	950
1000	1	950
8000	1	950
1000	1	950
500	1	950
3000	1	950
8000	1	950
3000	1	950
1000	1	950
1000	1	950
500	1	950
1000	1	950
500	1	950
1000	1	950
500	1	950
3000	1	950
15000	0	1050
30000	0	1050
8000	0	1050
8000	0	1050
15000	0	1050
8000	0	1050
30000	0	1050
15000	0	1050
30000	0	1050
8000	0	1050
30000	0	1050
1000	0	1050
8000	0	1050
1000	1	1050
30000	1	1050
15000	1	1050
3000	1	1050
500	1	1050
3000	1	1050
30000	1	1050
500	1	1050
500	1	1050
1000	1	1050
8000	1	1050
3000	1	1050
30000	0	1150
15000	0	1150
1000	1	1150
500	1	1150
500	1	1150
500	1	1150
3000	0	1250
1000	0	1250
500	1	1250
3000	1	1250
15000	1	1250
1000	1	1250
15000	1	1250
3000	1	1250
15000	1	1250
15000	0	1350
500	0	1350
1000	1	1350
30000	1	1350
30000	1	1350
8000	1	1350
8000	1	1350
500	1	1350
30000	0	1450
15000	0	1450
8000	0	1450
1000	1	1450
15000	1	1450
8000	1	1450
30000	1	1450
8000	1	1450
8000	1	1450
500	1	1450
3000	1	1450
500	1	1450
15000	1	1450
1000	1	1450
1000	0	1500
30000	0	1500
30000	0	1500
15000	0	1500
500	1	1500
30000	1	1500
15000	1	1500
8000	1	1500
3000	1	1500
1000	1	1500
8000	1	1500
15000	1	1500
15000	1	1500
3000	1	1500
1000	1	1500
3000	1	1500
15000	1	1500
