# Supplementary material for: Long-term evolution of preferences for conservation projects in the Seto Inland Sea, Japan: a comprehensive analytic framework
Source: PeerJ. 2018 Jul 24;6:e5366. doi: 10.7717/peerj.5366 (PMC6063218; doi:10.7717/peerj.5366)
Supplement: Supplemental Information 2 [file peerj-06-5366-s002.zip › raw data for review/q5_wop_c_l 2015 project1 coastal noincome.txt]

coastal	bid1	r1
1	500	1
1	8000	0
1	3000	1
1	15000	0
1	15000	1
1	3000	0
1	500	1
1	500	1
1	3000	1
1	15000	1
1	1000	1
1	30000	1
1	500	1
1	15000	0
1	15000	0
1	8000	0
1	500	1
1	1000	1
1	1000	1
1	1000	1
1	8000	0
1	500	1
1	500	1
1	30000	1
1	500	1
1	15000	0
1	15000	1
1	30000	0
1	15000	1
1	15000	1
1	1000	1
1	15000	1
1	8000	0
1	15000	1
1	8000	1
1	500	1
1	30000	1
1	8000	1
1	15000	1
1	30000	0
1	3000	1
1	500	1
1	1000	1
1	30000	0
1	500	1
1	8000	1
1	15000	0
1	1000	1
1	3000	1
1	8000	0
1	500	1
1	3000	1
1	1000	1
1	3000	0
1	1000	1
1	15000	1
1	15000	0
1	500	1
1	15000	1
1	1000	1
1	500	1
1	8000	1
1	8000	1
1	8000	1
1	15000	0
1	30000	0
1	500	1
1	500	1
1	30000	0
1	3000	1
1	8000	1
1	3000	1
1	1000	1
1	1000	1
1	30000	0
1	1000	1
1	3000	1
1	15000	0
1	8000	1
1	500	1
1	30000	0
1	1000	1
1	30000	0
1	500	1
1	8000	1
1	15000	1
1	8000	0
1	1000	1
1	8000	0
1	30000	0
1	15000	0
1	30000	0
1	8000	1
1	3000	1
1	8000	0
1	500	1
1	3000	1
1	8000	1
1	15000	1
1	3000	1
1	30000	1
1	500	1
1	8000	1
1	8000	0
1	8000	0
1	8000	1
1	30000	0
1	15000	0
1	15000	1
1	8000	0
1	30000	0
1	8000	1
1	3000	0
1	8000	1
1	30000	0
1	500	1
1	30000	0
1	500	1
1	1000	1
1	30000	0
1	8000	1
1	3000	1
1	8000	1
1	3000	1
1	1000	1
1	30000	0
1	30000	1
1	8000	0
1	15000	1
1	30000	0
1	1000	1
1	15000	1
1	500	1
1	500	1
1	1000	1
1	30000	1
1	15000	0
1	8000	1
1	15000	0
1	500	1
1	500	1
1	15000	1
1	30000	1
1	3000	1
1	3000	1
1	15000	0
1	3000	1
1	15000	0
1	30000	0
1	15000	0
1	30000	0
1	8000	0
1	3000	1
1	1000	1
1	15000	0
1	1000	1
1	30000	0
1	500	0
1	500	1
1	30000	1
1	30000	0
1	30000	0
1	1000	1
1	30000	0
1	3000	1
1	3000	0
1	15000	0
1	8000	1
1	1000	0
1	15000	1
1	8000	0
1	3000	1
1	3000	1
1	8000	1
1	1000	1
1	1000	1
1	30000	0
1	8000	1
1	3000	0
1	3000	1
1	3000	1
1	15000	1
1	1000	1
1	3000	1
1	15000	1
1	1000	1
1	15000	0
1	3000	1
1	15000	1
1	1000	1
1	30000	1
1	500	1
1	30000	1
1	1000	1
1	1000	1
1	500	1
1	8000	1
1	1000	1
1	1000	1
1	500	1
1	500	1
1	15000	0
1	1000	1
1	500	1
1	8000	1
1	30000	0
1	500	1
1	3000	1
1	30000	1
1	15000	1
1	3000	1
1	8000	1
1	30000	1
1	15000	0
1	500	1
1	1000	1
1	500	1
1	8000	0
1	1000	1
1	15000	0
1	500	1
1	500	1
1	15000	0
1	15000	1
1	15000	1
1	15000	1
1	30000	1
1	15000	1
1	1000	1
1	3000	1
1	15000	1
1	500	1
1	500	1
1	1000	1
1	8000	1
1	500	1
1	1000	1
1	15000	0
1	15000	1
1	15000	0
1	15000	0
1	500	1
1	8000	0
1	3000	1
1	3000	0
1	1000	1
1	1000	1
1	500	1
1	15000	1
1	1000	1
1	8000	0
1	3000	0
1	500	1
1	8000	0
1	3000	1
1	500	1
1	1000	1
1	3000	1
1	8000	1
1	15000	1
1	3000	1
1	1000	0
1	30000	0
1	15000	0
1	30000	0
1	1000	0
1	1000	1
1	1000	1
1	1000	1
1	500	1
1	500	1
1	30000	0
1	30000	1
1	8000	1
1	30000	0
1	8000	1
1	3000	1
1	3000	1
1	15000	0
1	30000	1
1	3000	1
1	15000	1
1	3000	1
1	15000	0
1	1000	1
1	8000	0
