# Supplementary material for: Long-term evolution of preferences for conservation projects in the Seto Inland Sea, Japan: a comprehensive analytic framework
Source: PeerJ. 2018 Jul 24;6:e5366. doi: 10.7717/peerj.5366 (PMC6063218; doi:10.7717/peerj.5366)
Supplement: Supplemental Information 2 [file peerj-06-5366-s002.zip › raw data for review/q7nc_l 2015 project3 noncoastal.txt]

bid1	r1	inc
1000	1	200
15000	0	200
30000	0	200
500	1	200
15000	1	200
500	1	200
8000	1	200
3000	1	200
1000	0	200
500	1	200
500	1	200
15000	0	200
15000	1	200
15000	0	200
1000	1	200
3000	1	200
500	1	200
3000	1	200
8000	1	200
500	1	200
1000	1	200
1000	1	200
8000	0	200
3000	1	200
15000	0	200
500	1	200
8000	1	200
30000	1	200
15000	1	200
8000	0	200
3000	0	200
15000	1	200
30000	0	200
3000	0	200
500	0	200
1000	0	200
30000	0	200
30000	0	200
500	1	200
15000	0	200
15000	0	200
15000	0	200
30000	0	200
15000	0	200
3000	0	200
15000	1	200
30000	1	200
8000	0	200
8000	1	200
30000	1	200
8000	0	200
8000	1	200
8000	1	200
30000	0	200
30000	1	200
30000	1	200
1000	1	200
8000	1	200
1000	0	200
3000	0	200
500	1	200
3000	0	200
500	1	200
8000	1	200
1000	1	200
500	1	200
3000	1	200
3000	1	200
15000	1	200
3000	0	200
500	1	200
15000	0	200
8000	1	200
15000	1	200
15000	1	200
500	1	200
1000	1	200
500	0	200
500	0	200
1000	1	200
30000	0	200
1000	1	200
15000	0	200
30000	0	200
500	1	200
15000	0	200
1000	1	200
1000	1	200
15000	1	200
500	1	200
8000	0	200
8000	0	200
1000	1	200
500	1	200
1000	0	200
8000	1	200
3000	0	200
1000	1	200
8000	0	200
30000	0	200
1000	1	200
15000	1	200
3000	1	200
3000	1	200
3000	1	200
3000	1	200
3000	1	200
500	1	200
3000	1	200
8000	1	200
500	1	200
30000	0	200
1000	1	200
15000	1	200
8000	1	200
30000	1	200
30000	1	200
30000	1	200
30000	0	200
30000	0	200
8000	1	200
30000	1	200
1000	1	200
500	1	200
1000	1	200
3000	1	200
500	1	200
3000	0	200
500	1	200
8000	1	200
3000	0	200
8000	1	200
3000	1	200
15000	0	200
15000	0	200
500	1	200
3000	1	200
8000	1	200
3000	1	200
500	1	200
500	1	200
500	1	200
3000	1	200
15000	1	200
15000	0	200
8000	0	200
500	1	200
500	1	200
1000	1	200
8000	0	200
15000	1	200
15000	0	200
8000	1	200
30000	0	200
8000	1	200
8000	0	200
30000	0	200
15000	1	200
500	1	200
500	1	200
30000	1	200
1000	1	200
3000	1	200
500	1	200
500	1	200
3000	1	200
15000	0	200
30000	0	200
3000	0	200
8000	1	200
15000	1	200
8000	1	200
30000	1	200
1000	1	200
8000	1	200
500	1	200
15000	1	200
500	1	200
30000	1	200
3000	0	200
3000	1	200
15000	0	200
1000	0	200
8000	1	200
500	1	200
500	1	200
500	1	200
500	0	200
8000	1	200
30000	1	200
3000	1	200
15000	1	200
1000	1	200
15000	0	200
500	0	200
3000	1	200
8000	1	200
1000	1	200
15000	0	200
8000	1	200
30000	0	200
15000	0	200
30000	1	200
8000	1	200
30000	1	200
1000	1	200
8000	1	200
15000	0	200
500	1	200
1000	1	200
1000	1	200
30000	0	200
15000	0	200
30000	0	200
1000	1	200
8000	0	200
3000	0	200
3000	1	200
500	1	200
8000	1	200
1000	1	200
30000	1	200
30000	0	200
15000	1	200
3000	1	200
15000	0	200
8000	0	200
500	1	200
3000	1	200
30000	1	200
1000	1	200
30000	0	200
30000	0	200
8000	0	200
500	1	200
500	1	200
3000	1	200
30000	1	200
3000	1	200
500	1	200
500	1	200
1000	1	200
500	1	200
500	0	200
500	1	200
8000	0	200
8000	1	200
500	1	200
8000	0	200
1000	1	200
15000	1	200
15000	0	200
15000	0	200
30000	0	200
1000	1	200
1000	0	200
500	1	200
30000	1	200
15000	1	200
30000	0	200
1000	1	200
15000	1	200
500	1	200
3000	1	200
1000	1	200
500	1	200
30000	1	200
30000	1	200
500	1	200
8000	0	200
500	1	200
8000	1	200
8000	0	200
1000	1	200
30000	0	200
500	1	200
30000	1	200
30000	0	200
15000	0	200
500	0	200
15000	0	200
30000	1	200
15000	0	200
1000	1	200
30000	1	200
3000	1	200
15000	1	200
30000	0	200
30000	0	200
500	1	200
15000	1	200
30000	0	200
15000	0	200
15000	0	200
30000	0	200
3000	1	200
1000	1	200
1000	0	200
15000	0	200
15000	0	200
30000	1	200
8000	0	200
1000	0	200
15000	1	200
1000	0	200
15000	1	200
8000	1	200
8000	1	200
30000	0	200
500	1	200
15000	1	200
8000	1	200
500	0	200
1000	0	200
8000	0	200
500	0	200
15000	1	200
500	1	200
30000	1	200
500	1	200
1000	1	200
8000	0	200
15000	1	200
30000	0	200
8000	1	200
30000	0	200
30000	0	200
15000	1	200
15000	0	200
500	1	200
30000	0	200
3000	0	200
8000	0	200
30000	0	200
30000	0	200
500	1	200
500	1	200
3000	1	200
8000	1	200
3000	1	200
30000	0	200
3000	1	200
500	1	200
500	1	200
8000	0	200
3000	0	200
1000	1	200
3000	0	200
15000	1	200
15000	0	250
30000	0	250
30000	1	250
30000	1	250
15000	0	250
500	1	250
30000	1	250
30000	1	250
8000	1	250
3000	1	250
30000	1	250
3000	1	250
500	1	250
1000	0	250
15000	0	250
15000	0	250
500	1	250
500	1	250
3000	1	250
8000	1	250
500	1	250
8000	0	250
8000	1	250
30000	1	250
30000	1	250
3000	1	250
500	1	250
500	1	250
500	1	250
1000	0	250
8000	0	250
1000	1	250
8000	1	250
30000	0	250
500	1	250
500	1	250
500	1	250
30000	1	250
1000	1	250
500	1	250
8000	1	250
500	0	250
3000	1	250
30000	1	250
1000	1	250
1000	1	250
15000	1	250
15000	1	250
1000	1	250
8000	0	250
3000	0	250
8000	1	250
1000	1	250
8000	0	250
500	1	250
500	1	250
500	1	250
8000	1	250
15000	0	250
500	1	250
500	1	250
8000	0	250
500	1	250
500	1	250
8000	0	250
8000	1	250
500	1	250
30000	0	250
3000	1	250
30000	0	250
8000	0	250
1000	1	250
8000	0	250
3000	1	250
500	1	250
8000	0	250
3000	1	250
3000	1	250
500	1	250
15000	0	250
500	1	250
30000	0	250
8000	1	250
500	1	250
500	1	250
3000	0	250
1000	1	250
3000	1	250
1000	1	250
1000	1	250
15000	0	250
30000	1	250
3000	1	250
30000	1	250
500	1	250
500	1	250
1000	1	250
8000	1	250
15000	0	250
15000	0	250
8000	0	250
500	1	250
3000	1	250
30000	1	250
30000	1	250
3000	1	250
500	1	250
30000	1	250
15000	1	250
8000	0	250
3000	1	250
1000	1	250
1000	1	250
15000	0	250
500	1	250
8000	1	250
8000	0	250
500	1	250
30000	0	250
500	1	250
30000	0	250
500	0	250
15000	0	250
15000	0	250
15000	1	250
3000	1	250
500	1	250
1000	1	250
3000	0	250
15000	1	250
500	1	250
30000	1	250
1000	1	250
30000	1	250
1000	1	250
15000	0	250
8000	0	250
15000	0	250
30000	0	250
8000	0	250
8000	1	250
15000	1	250
1000	1	250
8000	0	250
1000	1	250
500	1	250
1000	1	250
3000	1	250
500	1	250
30000	1	250
15000	1	250
15000	0	250
8000	1	250
3000	0	250
15000	0	250
30000	0	250
1000	1	250
15000	1	250
30000	0	250
8000	1	250
3000	0	250
1000	1	250
15000	1	250
30000	0	250
30000	1	250
8000	1	250
30000	0	250
30000	1	250
15000	0	250
15000	1	250
15000	0	250
30000	0	250
30000	0	250
3000	1	250
3000	0	250
30000	0	250
1000	1	250
30000	0	250
8000	1	250
1000	0	250
500	1	250
30000	1	250
3000	1	250
30000	1	250
15000	0	250
3000	0	250
3000	1	250
8000	0	250
500	1	250
1000	1	250
3000	1	250
500	1	250
1000	1	250
8000	1	250
1000	1	250
8000	1	250
30000	0	250
3000	1	250
500	1	250
30000	1	250
3000	0	250
8000	0	250
1000	1	250
8000	1	250
3000	1	250
500	1	250
30000	1	250
15000	0	250
500	0	250
15000	0	250
1000	1	250
3000	1	250
15000	0	250
30000	1	250
15000	0	250
30000	0	250
3000	1	250
500	1	250
30000	0	250
500	1	250
3000	1	250
1000	0	250
500	1	250
1000	1	250
3000	1	250
1000	1	250
8000	1	250
1000	0	250
3000	0	250
1000	1	250
8000	1	250
500	1	250
15000	1	250
500	1	250
15000	1	250
8000	0	250
500	1	250
8000	1	250
1000	1	250
500	1	250
30000	0	250
500	1	250
1000	1	250
30000	0	250
30000	1	250
1000	1	250
8000	0	250
500	1	250
8000	1	250
8000	0	250
15000	1	250
3000	1	250
500	1	250
3000	1	250
30000	0	250
500	1	250
500	1	250
1000	0	250
30000	1	250
8000	1	250
1000	1	250
30000	0	250
30000	0	250
8000	0	250
1000	1	250
1000	1	250
15000	0	250
8000	1	250
8000	0	250
500	1	250
3000	1	250
30000	0	250
500	1	250
500	0	250
30000	0	250
15000	1	250
30000	0	250
500	1	250
500	1	250
15000	0	250
3000	1	250
1000	1	350
1000	1	350
1000	1	350
8000	1	350
30000	0	350
500	1	350
500	1	350
3000	0	350
500	1	350
500	1	350
3000	1	350
1000	1	350
15000	0	350
8000	1	350
3000	1	350
3000	1	350
15000	0	350
30000	1	350
30000	0	350
30000	0	350
1000	1	350
1000	1	350
3000	0	350
8000	1	350
15000	1	350
8000	0	350
1000	1	350
30000	1	350
500	1	350
8000	1	350
8000	0	350
500	1	350
3000	1	350
30000	0	350
15000	1	350
30000	0	350
1000	1	350
3000	1	350
30000	0	350
1000	1	350
30000	0	350
500	1	350
500	1	350
500	1	350
3000	1	350
30000	1	350
3000	0	350
15000	1	350
15000	1	350
3000	0	350
1000	1	350
500	1	350
15000	1	350
3000	1	350
30000	1	350
500	1	350
1000	1	350
3000	0	350
1000	0	350
3000	1	350
8000	1	350
15000	1	350
8000	0	350
8000	1	350
1000	1	350
500	1	350
8000	0	350
500	1	350
30000	0	350
30000	1	350
3000	0	350
1000	1	350
8000	0	350
1000	1	350
1000	1	350
15000	0	350
30000	0	350
3000	1	350
30000	0	350
500	1	350
500	1	350
1000	1	350
8000	0	350
15000	0	350
500	1	350
30000	1	350
3000	1	350
500	1	350
15000	0	350
15000	0	350
500	1	350
1000	1	350
30000	1	350
15000	1	350
3000	1	350
1000	1	350
1000	1	350
500	1	350
1000	1	350
1000	1	350
500	1	350
1000	0	350
1000	1	350
8000	0	350
30000	1	350
500	1	350
8000	0	350
8000	0	350
8000	0	350
500	1	350
8000	1	350
15000	0	350
500	1	350
500	1	350
8000	1	350
30000	0	350
1000	1	350
8000	0	350
3000	0	350
3000	1	350
500	1	350
30000	1	350
3000	1	350
500	1	350
500	1	350
15000	1	350
30000	1	350
30000	0	350
1000	1	350
3000	0	350
3000	0	350
30000	0	350
500	1	350
15000	0	350
15000	1	350
3000	1	350
15000	1	350
15000	1	350
3000	0	350
15000	1	350
30000	0	350
30000	1	350
30000	1	350
15000	1	350
30000	0	350
3000	1	350
8000	0	350
1000	0	350
500	1	350
8000	1	350
1000	1	350
30000	1	350
8000	0	350
500	1	350
30000	0	350
500	1	350
30000	0	350
8000	0	350
15000	0	350
500	1	350
1000	1	350
3000	0	350
30000	0	350
1000	1	350
1000	0	350
8000	0	350
30000	1	350
500	1	350
30000	1	350
3000	1	350
15000	1	350
8000	1	350
15000	0	350
30000	0	350
500	1	350
15000	0	350
15000	0	350
1000	1	350
15000	1	350
15000	1	350
15000	0	350
30000	1	350
8000	0	350
3000	1	350
8000	0	350
3000	1	350
3000	1	350
15000	1	350
30000	1	350
30000	0	350
500	1	350
15000	0	350
500	1	350
3000	1	350
1000	1	350
500	1	350
15000	1	350
3000	1	350
1000	1	350
15000	0	350
1000	1	350
15000	1	350
3000	1	350
15000	1	350
3000	1	350
3000	1	350
1000	1	350
500	1	350
8000	1	350
15000	1	350
8000	0	350
8000	1	350
1000	1	350
8000	0	350
3000	1	350
500	1	350
3000	0	350
8000	0	350
8000	0	350
30000	1	350
15000	1	350
3000	1	350
30000	0	350
500	1	350
30000	0	350
500	1	350
1000	1	350
500	1	350
8000	0	350
8000	0	350
3000	0	350
1000	1	350
500	1	350
30000	0	350
8000	0	350
500	1	350
1000	1	350
15000	0	350
8000	0	350
1000	1	350
8000	1	350
30000	0	350
3000	0	350
30000	0	350
3000	1	350
30000	0	350
30000	1	350
500	1	350
30000	0	350
15000	1	350
1000	0	350
8000	1	350
3000	1	350
30000	0	350
30000	0	350
3000	1	350
8000	0	350
3000	1	350
8000	1	350
3000	1	350
8000	1	350
3000	1	350
15000	0	350
30000	0	350
30000	1	350
500	1	350
30000	0	350
500	0	350
8000	1	350
15000	0	350
30000	0	350
1000	1	350
30000	0	350
3000	1	350
500	1	350
3000	1	350
30000	0	350
8000	0	350
500	1	350
500	0	350
15000	1	350
3000	0	350
30000	1	350
30000	0	350
15000	0	350
3000	1	350
3000	0	350
8000	1	350
30000	0	350
3000	1	350
30000	0	350
30000	1	350
30000	0	350
30000	1	350
500	1	350
1000	1	350
15000	1	350
3000	0	350
1000	1	350
8000	1	350
1000	1	350
3000	1	350
30000	1	350
500	1	350
500	0	350
3000	1	350
8000	1	350
15000	1	350
500	1	350
8000	1	350
1000	1	350
30000	0	350
1000	1	350
30000	1	350
8000	0	350
30000	0	350
15000	1	350
8000	1	350
3000	1	350
15000	1	350
1000	1	350
15000	0	350
500	1	350
8000	1	350
8000	0	350
15000	0	350
500	1	350
500	1	350
3000	0	350
500	1	350
30000	0	350
500	1	350
8000	0	350
500	1	350
30000	1	350
15000	0	350
3000	1	350
15000	0	350
1000	1	350
3000	0	350
500	1	350
30000	0	350
15000	0	350
3000	1	350
500	1	350
15000	1	350
8000	0	350
1000	0	350
8000	0	350
8000	0	350
8000	0	350
1000	1	350
3000	1	350
15000	1	350
30000	0	350
3000	1	350
500	1	350
15000	0	350
8000	1	350
8000	1	350
1000	1	350
3000	1	350
8000	0	350
8000	0	350
1000	1	350
500	1	350
3000	1	350
1000	1	350
8000	0	350
15000	1	350
30000	1	350
500	1	350
15000	0	350
30000	0	350
500	1	350
500	1	350
3000	1	350
3000	1	350
3000	1	350
8000	1	350
1000	1	350
3000	0	350
500	1	350
30000	0	350
30000	1	350
30000	1	350
500	1	350
500	1	350
30000	0	350
3000	1	350
1000	1	350
3000	1	350
8000	0	350
8000	1	350
500	1	350
30000	1	350
30000	0	350
30000	1	350
30000	0	350
8000	1	350
15000	1	350
15000	0	350
500	0	350
15000	1	350
1000	1	350
1000	1	350
30000	0	350
3000	0	350
3000	0	350
30000	0	350
8000	1	350
15000	0	350
8000	1	350
15000	0	350
30000	0	350
30000	0	350
1000	1	350
15000	0	350
500	1	350
500	1	350
3000	1	350
15000	0	350
3000	1	350
500	1	350
8000	1	350
30000	1	350
8000	1	350
500	1	350
3000	0	350
500	0	350
1000	1	350
15000	1	350
15000	0	350
30000	0	350
30000	0	350
8000	1	350
15000	1	350
8000	0	350
8000	1	350
3000	0	350
8000	0	350
8000	1	350
500	1	350
1000	1	350
500	1	350
1000	1	350
15000	0	350
8000	1	350
8000	1	350
500	1	350
500	1	350
30000	0	350
30000	1	350
30000	0	350
15000	1	350
8000	1	350
30000	1	350
3000	1	350
15000	1	350
3000	1	350
15000	0	350
1000	1	350
15000	0	350
1000	0	350
30000	0	350
8000	1	350
30000	0	350
15000	1	350
15000	1	350
3000	1	350
1000	1	350
8000	0	350
500	1	350
3000	0	350
8000	0	350
8000	1	350
8000	1	350
500	1	350
1000	1	350
1000	0	350
3000	0	350
15000	0	350
30000	0	350
8000	0	350
8000	0	350
1000	1	350
500	1	350
1000	1	350
30000	1	350
1000	1	350
15000	1	350
500	1	350
1000	1	350
30000	0	350
30000	0	350
15000	1	350
3000	1	350
3000	1	350
15000	0	350
15000	0	350
8000	0	350
3000	1	350
3000	0	450
15000	1	450
1000	0	450
3000	1	450
1000	1	450
8000	1	450
3000	1	450
3000	1	450
1000	1	450
3000	0	450
1000	1	450
15000	0	450
15000	1	450
3000	0	450
8000	0	450
8000	0	450
500	1	450
30000	1	450
3000	1	450
1000	1	450
1000	1	450
30000	1	450
1000	1	450
1000	1	450
15000	0	450
8000	0	450
15000	1	450
8000	1	450
15000	0	450
500	1	450
30000	1	450
8000	1	450
8000	1	450
500	1	450
15000	0	450
1000	1	450
8000	1	450
3000	1	450
15000	0	450
30000	1	450
3000	1	450
30000	0	450
15000	0	450
3000	1	450
8000	0	450
15000	1	450
1000	1	450
30000	0	450
1000	1	450
500	1	450
1000	1	450
15000	0	450
500	1	450
1000	0	450
3000	1	450
1000	1	450
8000	1	450
500	1	450
15000	1	450
8000	0	450
1000	1	450
1000	0	450
8000	1	450
3000	0	450
15000	0	450
1000	1	450
15000	0	450
1000	1	450
15000	1	450
1000	1	450
8000	0	450
8000	0	450
15000	1	450
30000	0	450
8000	0	450
500	1	450
30000	0	450
500	1	450
8000	1	450
8000	1	450
30000	1	450
15000	1	450
30000	0	450
30000	0	450
500	1	450
3000	0	450
8000	0	450
1000	1	450
30000	0	450
1000	1	450
15000	1	450
8000	1	450
3000	1	450
1000	1	450
15000	0	450
8000	1	450
15000	1	450
15000	1	450
500	1	450
500	1	450
1000	1	450
30000	1	450
8000	0	450
3000	1	450
30000	0	450
500	0	450
1000	1	450
1000	1	450
30000	1	450
30000	0	450
3000	1	450
500	1	450
8000	1	450
8000	0	450
8000	0	450
1000	1	450
30000	0	450
8000	1	450
15000	1	450
30000	1	450
30000	0	450
1000	1	450
500	1	450
15000	1	450
8000	1	450
1000	1	450
8000	0	450
500	1	450
15000	0	450
15000	1	450
15000	0	450
500	1	450
8000	1	450
8000	0	450
15000	0	450
30000	1	450
30000	1	450
15000	0	450
30000	0	450
1000	1	450
500	1	450
30000	0	450
8000	0	450
15000	1	450
500	1	450
8000	1	450
15000	1	450
500	1	450
8000	0	450
15000	0	450
3000	1	450
500	1	450
15000	0	450
30000	1	450
30000	1	450
15000	0	450
30000	0	450
3000	1	450
15000	0	450
3000	1	450
15000	0	450
15000	1	450
500	1	450
1000	1	450
500	1	450
8000	1	450
15000	1	450
15000	0	450
15000	1	450
1000	1	450
30000	1	450
15000	0	450
8000	1	450
30000	0	450
15000	0	450
30000	1	450
8000	0	450
1000	1	450
30000	1	450
8000	1	450
30000	1	450
3000	1	450
500	1	450
15000	0	450
8000	0	450
8000	1	450
1000	1	450
500	1	450
3000	0	450
30000	0	450
8000	0	450
1000	0	450
15000	0	450
30000	1	450
3000	0	450
8000	0	450
15000	1	450
8000	0	450
1000	1	450
8000	1	450
1000	1	450
3000	1	450
8000	0	450
30000	0	450
8000	1	450
8000	0	450
1000	1	450
8000	0	450
3000	0	450
500	1	450
8000	1	450
8000	1	450
30000	1	450
1000	1	450
30000	1	450
3000	1	450
500	1	450
15000	1	450
1000	1	450
8000	0	450
1000	1	450
1000	1	450
3000	1	450
15000	0	450
500	0	450
30000	0	450
8000	1	450
500	1	450
30000	1	450
15000	0	450
8000	1	450
1000	1	450
8000	0	450
500	0	450
15000	0	450
15000	1	450
30000	0	450
500	1	450
3000	0	450
30000	0	450
8000	0	450
3000	1	450
1000	0	450
500	1	450
3000	1	450
1000	1	450
8000	1	450
1000	1	450
8000	1	450
1000	1	450
1000	1	450
8000	0	450
500	1	450
8000	1	450
1000	1	450
30000	0	450
8000	0	450
8000	1	450
3000	1	450
3000	0	450
1000	1	450
30000	1	450
3000	1	450
3000	1	450
1000	1	450
15000	0	450
8000	0	450
500	1	450
1000	1	450
15000	1	450
8000	1	450
500	1	450
8000	0	450
3000	0	450
15000	1	450
30000	0	450
1000	1	450
500	1	450
30000	0	450
3000	0	450
8000	0	450
15000	1	450
3000	1	450
30000	0	450
500	1	450
8000	0	450
30000	0	450
500	1	450
3000	1	450
8000	1	450
500	1	450
15000	1	450
1000	1	450
1000	1	450
15000	0	450
15000	1	450
500	1	450
30000	1	450
3000	1	450
500	1	450
1000	0	450
3000	1	450
8000	0	450
3000	1	450
15000	0	450
3000	1	450
15000	0	450
3000	1	450
15000	1	450
1000	1	450
8000	1	450
8000	0	450
3000	1	450
8000	0	450
3000	1	450
15000	0	450
15000	0	450
8000	0	450
1000	0	450
1000	1	450
15000	1	450
8000	0	450
500	1	450
8000	1	450
500	1	450
500	0	450
500	1	450
8000	0	450
30000	0	450
1000	0	450
15000	1	450
500	1	450
15000	0	450
3000	1	450
500	1	450
15000	1	450
15000	0	450
500	1	450
30000	0	450
500	1	450
30000	1	450
15000	0	450
8000	0	450
3000	1	450
3000	1	450
1000	1	450
3000	1	450
8000	1	450
30000	0	450
30000	1	450
500	1	450
8000	0	450
3000	1	450
30000	0	450
8000	1	450
3000	1	450
3000	1	450
30000	1	450
15000	0	450
1000	1	450
30000	0	450
1000	1	450
15000	0	450
500	0	450
15000	1	450
3000	1	450
30000	0	450
15000	0	450
15000	0	450
500	1	450
15000	1	450
8000	1	450
3000	1	450
15000	1	450
30000	0	450
30000	1	450
8000	1	450
30000	0	450
15000	1	450
3000	1	450
3000	1	450
500	1	450
500	1	450
1000	0	450
15000	0	450
500	1	450
8000	0	450
1000	1	450
30000	0	450
1000	1	450
15000	1	450
500	1	450
1000	0	450
8000	0	450
1000	1	450
3000	1	450
30000	0	450
15000	1	450
15000	1	450
3000	1	450
3000	0	450
500	1	450
1000	1	450
500	1	450
1000	1	450
3000	0	450
3000	0	450
3000	1	450
30000	1	450
3000	0	450
500	1	450
15000	0	450
500	1	450
500	1	450
3000	0	450
8000	1	450
1000	1	450
8000	1	450
500	0	450
1000	1	450
15000	0	450
8000	1	450
15000	1	450
1000	1	450
8000	1	450
15000	1	450
500	1	450
500	1	450
1000	1	450
8000	0	450
30000	0	450
1000	1	450
8000	1	450
1000	1	450
3000	0	450
1000	1	450
1000	1	450
15000	0	450
15000	1	450
8000	1	450
15000	0	450
500	1	450
3000	1	450
3000	1	450
3000	0	450
8000	1	450
1000	1	450
3000	0	450
500	1	450
1000	1	450
8000	1	450
15000	1	450
500	1	450
15000	1	450
8000	1	450
30000	0	450
8000	0	450
1000	1	450
8000	1	450
15000	0	450
8000	0	450
8000	0	450
500	1	450
30000	0	450
500	0	450
15000	1	450
15000	1	450
30000	0	450
1000	1	450
500	1	450
3000	0	450
1000	1	450
500	1	450
1000	1	450
15000	0	450
15000	0	450
8000	0	450
1000	1	450
1000	1	450
8000	1	450
15000	1	450
30000	0	450
15000	0	450
500	1	450
3000	1	450
8000	0	450
500	1	450
8000	0	450
1000	0	450
1000	1	450
1000	1	450
8000	1	450
500	1	450
500	1	450
15000	0	450
3000	1	450
15000	1	450
500	1	450
15000	1	450
1000	1	550
8000	1	550
500	1	550
1000	1	550
8000	1	550
8000	1	550
1000	1	550
8000	1	550
500	1	550
1000	1	550
8000	0	550
1000	1	550
8000	0	550
500	1	550
8000	0	550
500	1	550
30000	1	550
8000	1	550
15000	1	550
1000	1	550
15000	0	550
15000	0	550
8000	1	550
30000	0	550
30000	1	550
3000	1	550
3000	1	550
3000	0	550
15000	1	550
500	1	550
15000	1	550
1000	1	550
15000	0	550
8000	0	550
500	1	550
30000	1	550
30000	1	550
1000	1	550
500	1	550
15000	0	550
500	1	550
1000	1	550
500	1	550
15000	1	550
1000	1	550
30000	1	550
1000	1	550
30000	1	550
30000	1	550
500	1	550
8000	1	550
500	1	550
3000	1	550
8000	1	550
3000	1	550
8000	1	550
30000	1	550
15000	0	550
15000	1	550
3000	1	550
1000	0	550
30000	0	550
30000	1	550
8000	1	550
30000	0	550
1000	1	550
30000	1	550
30000	1	550
8000	1	550
3000	1	550
1000	1	550
30000	1	550
15000	0	550
1000	1	550
500	1	550
15000	0	550
15000	1	550
8000	1	550
500	1	550
30000	0	550
500	1	550
30000	1	550
500	1	550
1000	1	550
1000	1	550
500	1	550
500	1	550
8000	1	550
15000	1	550
30000	0	550
500	1	550
1000	1	550
15000	1	550
15000	1	550
30000	0	550
1000	1	550
1000	1	550
30000	1	550
15000	1	550
1000	1	550
8000	1	550
1000	1	550
8000	0	550
500	1	550
8000	1	550
3000	1	550
3000	1	550
8000	0	550
30000	1	550
15000	0	550
30000	1	550
15000	0	550
1000	1	550
15000	1	550
500	1	550
500	1	550
3000	1	550
8000	1	550
3000	1	550
8000	0	550
15000	1	550
3000	1	550
500	1	550
500	1	550
15000	1	550
3000	1	550
15000	1	550
15000	1	550
8000	0	550
8000	0	550
1000	1	550
30000	1	550
1000	1	550
500	0	550
15000	0	550
8000	1	550
500	1	550
500	1	550
1000	1	550
3000	1	550
8000	1	550
1000	1	550
15000	1	550
15000	0	550
8000	0	550
1000	1	550
3000	1	550
30000	1	550
15000	1	550
8000	0	550
500	0	550
15000	0	550
30000	0	550
500	1	550
8000	1	550
500	1	550
1000	1	550
3000	1	550
30000	1	550
8000	1	550
500	1	550
8000	0	550
8000	0	550
500	0	550
3000	1	550
30000	0	550
15000	0	550
30000	0	550
3000	1	550
500	0	550
500	1	550
500	0	550
3000	1	550
30000	0	550
3000	1	550
1000	1	550
15000	1	550
1000	0	550
3000	1	550
8000	1	550
3000	1	550
3000	1	550
500	0	550
30000	0	550
8000	1	550
1000	1	550
1000	1	550
15000	0	550
1000	1	550
1000	1	550
3000	1	550
3000	1	550
8000	1	550
30000	0	550
30000	1	550
3000	1	550
30000	1	550
30000	0	550
500	1	550
8000	0	550
3000	0	550
15000	0	550
30000	1	550
1000	1	550
500	1	550
15000	1	550
8000	1	550
15000	1	550
1000	1	550
3000	1	550
15000	1	550
500	0	550
500	1	550
3000	0	550
8000	1	550
30000	0	550
8000	1	550
500	1	550
15000	0	550
500	1	550
15000	0	550
1000	1	550
1000	1	550
8000	0	550
30000	0	550
15000	0	550
3000	1	550
15000	0	550
1000	1	550
8000	1	550
30000	0	550
30000	1	550
30000	0	550
500	1	550
30000	0	550
1000	1	550
8000	1	550
500	1	550
500	1	550
500	1	550
3000	1	550
500	1	550
1000	0	550
3000	0	550
8000	0	550
500	1	550
1000	1	550
30000	0	550
8000	0	550
1000	1	550
30000	0	550
8000	1	550
500	1	550
1000	1	550
15000	1	550
3000	1	550
8000	1	550
1000	1	550
30000	0	550
3000	1	550
1000	0	550
3000	1	550
15000	1	550
30000	1	550
30000	0	550
1000	0	550
3000	1	550
500	1	550
8000	1	550
30000	1	550
3000	1	550
15000	0	550
30000	0	550
500	1	550
8000	1	550
30000	1	550
500	1	550
500	0	550
500	1	550
500	1	550
15000	0	550
30000	0	550
15000	1	550
15000	0	550
3000	1	550
3000	1	550
3000	0	550
8000	0	550
15000	0	550
30000	0	550
8000	1	550
500	1	550
15000	0	550
8000	1	550
3000	1	550
30000	0	550
30000	1	550
8000	1	550
15000	0	550
3000	0	550
1000	1	550
8000	1	550
30000	1	550
1000	1	550
8000	1	550
3000	1	550
8000	0	550
1000	1	550
3000	1	550
1000	1	550
500	1	550
1000	1	550
30000	1	550
3000	1	550
8000	1	550
500	1	550
500	1	550
1000	1	550
500	1	550
8000	0	550
500	1	550
500	1	550
3000	1	550
3000	0	550
8000	1	550
500	1	550
3000	1	550
15000	1	550
30000	0	550
500	1	550
3000	1	550
8000	1	550
15000	1	550
1000	1	550
8000	0	550
8000	0	550
15000	1	550
3000	1	550
8000	0	550
8000	0	550
15000	0	550
500	1	550
30000	0	550
500	1	550
1000	1	550
1000	0	550
1000	0	550
3000	1	550
30000	0	550
15000	0	550
1000	0	550
8000	1	550
30000	0	550
8000	1	550
500	0	550
3000	1	550
30000	0	550
30000	0	550
30000	1	550
15000	1	550
3000	0	550
3000	0	550
3000	1	550
500	1	550
30000	0	550
500	1	550
15000	0	550
15000	0	550
[truncated: 1,321 more rows]
